# Supplementary material for: AI-driven prediction of consumer liking of coffee from sensory data
Source: NPJ Sci Food. 2026 Mar 14;10:142. doi: 10.1038/s41538-026-00779-7 (PMC13133105; doi:10.1038/s41538-026-00779-7)
Supplement: Supplementary file 2 — Supplementary_feature_stats [file 41538_2026_779_MOESM2_ESM.xlsx]

## Sheet: README
Title:	AI prediction of consumer liking of coffee from sensory data
Authors:	Michael Gunning, Maite Pilar Serantes Laforgue, Jean-Xavier Guinard*, and Ilias Tagkopoulos*
Email of corresponding author:	itagkopoulos@ucdavis.edu; jxguinard@ucdavis.edu
	* denotes corresponding author
Description:	Feature stats with respect to "Liking": Pearson correlation, Spearman correlation, mutual information, and recursive feature elimination ranking.

## Sheet: No aggregation
Feature	PCC Rank	PCC	PCC pval	SRC Rank	SRC	SRC pval	MI Rank	MI	RFE Rank	Avg Rank
Flavor intensity (adj)	2	-0.463456	1.99468e-169	1	-0.447153	1.84412e-156	1	0.125333	1	1.25
Acidity (adj)	1	-0.467414	1.10846e-172	2	-0.438844	4.04255e-150	2	0.12237	2	1.75
Sweet	3	0.309113	1.6687e-71	3	0.318343	5.87033e-76	3	0.0551515	3	3
Dark.chocolate	5	0.245852	4.48015e-45	5	0.248801	3.73036e-46	5	0.0360451	10	6.25
Nutty	6	0.23063	9.89286e-40	6	0.234313	5.45627e-41	6	0.0297458	7	6.25
Mouthfeel (adj)	4	-0.269752	3.0407e-54	4	-0.25092	6.12868e-47	4	0.0429488	14	6.5
Roasted	7	0.22562	4.6998e-38	8	0.223211	2.91036e-37	10	0.0266485	6	7.75
Rubber	10	-0.199609	5.43746e-30	10	-0.193116	3.83126e-28	13	0.0202452	5	9.5
Caramel	8	0.222092	6.73659e-37	7	0.228738	4.2983e-39	9	0.0284826	16	10
Sour	9	-0.209583	5.87956e-33	9	-0.218235	1.17467e-35	11	0.0256937	11	10
Fruit	12	0.169689	5.19508e-22	12	0.172718	9.32278e-23	17	0.0163838	9	12.5
Burnt	11	-0.190569	1.95113e-27	11	-0.18608	3.2556e-26	15	0.0192591	19	14
Bitter	14	-0.155095	1.31808e-18	13	-0.161059	5.84588e-20	19	0.0148542	12	14.5
Astringent	13	-0.159101	1.64758e-19	14	-0.157861	3.15423e-19	20	0.0144322	17	16
Tea.floral	15	0.119898	1.12542e-11	15	0.120063	1.0543e-11	24	0.0103422	13	16.75
Initial NaOH	31	0.0330073	0.0624816	33	0.0325751	0.0659951	7	0.0292714	4	18.75
pH	19	0.0778844	1.07694e-05	20	0.0662538	0.000182329	22	0.0110098	15	19
Citrus	17	0.0874852	7.59031e-07	18	0.0803105	5.66141e-06	26	0.00615855	22	20.75
Cereal	16	0.0883122	5.95865e-07	16	0.0887373	5.2572e-07	30	0.00481707	28	22.5
Paper.wood	20	-0.077095	1.32232e-05	19	-0.073683	3.14041e-05	29	0.00526742	31	24.75
Volume	26	-0.0403829	0.0226412	22	-0.0394862	0.0258284	18	0.0150973	33	24.75
Brew Mass	32	0.0316982	0.073624	30	0.0351482	0.0472824	12	0.0254809	27	25.25
Full Carafe	33	0.0306847	0.0833239	31	0.0349064	0.048826	14	0.0197414	24	25.5
Green.veg	18	-0.0847679	1.65587e-06	17	-0.0838066	2.16996e-06	34	0.0037945	38	26.75
Final NaOH	38	0.0258204	0.14509	34	0.0273548	0.122657	16	0.018176	21	27.25
Brew Temperature	40	-0.023473	0.185308	43	-0.0190836	0.281549	8	0.0288016	20	27.75
TDS.x_High	24	-0.0426273	0.016118	21	-0.0427192	0.0158904	35	0.00357481	39	29.75
Setting_6LG	29	0.0345866	0.0509326	25	0.0379364	0.0322548	37	0.00246823	30	30.25
Pour Temp	36	-0.0296663	0.0940883	37	-0.0223649	0.206933	23	0.0105038	25	30.25
Grind_5	23	-0.0437759	0.0134686	29	-0.0357084	0.0438625	27	0.00546193	45	31
PE.x_Low	22	-0.0437759	0.0134686	28	-0.0357084	0.0438625	28	0.00546193	47	31.25
Empty Carafe	49	-0.00719641	0.68471	48	-0.0115304	0.515307	21	0.0133162	8	31.5
Percent Extraction	34	0.0305552	0.0846346	45	0.0156284	0.37786	25	0.00952905	23	31.75
Dose	21	-0.0518807	0.0033982	23	-0.0391028	0.0273054	55	2.66028e-05	32	32.75
Setting_5LG	27	-0.0385759	0.0294537	32	-0.0340461	0.0546659	33	0.00396799	43	33.75
TDS__1	30	-0.0330565	0.0620918	26	-0.036513	0.0393181	53	0.000809409	26	33.75
PE.x_Medium	28	0.0377775	0.0329854	24	0.0388055	0.0285002	43	0.00164208	48	35.75
Setting_2SM	25	-0.0406007	0.0219209	27	-0.0364269	0.0397844	36	0.00283455	55	35.75
Grind_3	35	0.0298631	0.0919258	35	0.0244668	0.167375	32	0.00429106	42	36
Temp.x_Low	37	0.026674	0.132252	36	0.022469	0.204828	45	0.00138054	44	40.5
Grind_4	41	0.0227686	0.198853	44	0.0183713	0.299902	44	0.00159355	36	41.25
Setting_13SM	39	0.0243887	0.168736	41	0.0198902	0.261706	39	0.00184431	50	42.25
Temp.x_Medium	42	-0.0219518	0.215448	47	-0.0137616	0.437452	41	0.00172218	40	42.5
TDS.x_Low	44	0.0213136	0.22909	40	0.0209127	0.237969	40	0.00180362	46	42.5
90Sec Temp	48	-0.00775635	0.661648	52	-0.00642981	0.716762	56	0	18	43.5
Setting_5SM	45	0.0200119	0.2588	39	0.0212427	0.230643	42	0.00168917	49	43.75
Setting_1SM	46	-0.0199608	0.260017	42	-0.0198874	0.261774	50	0.0011567	37	43.75
Setting_12LG	47	0.0118055	0.505336	46	0.0155476	0.380331	48	0.00128241	35	44
Thick.viscous	55	0.00286738	0.871475	55	0.00317236	0.857943	46	0.00130913	29	46.25
TDS.x_Medium	43	0.0213136	0.22909	38	0.0218064	0.218502	52	0.000854607	54	46.75
Temp.x_High	54	-0.00472218	0.789901	50	-0.00870736	0.623214	51	0.00100906	34	47.25
PE.x_High	52	0.00599845	0.735024	56	-0.00309709	0.861279	31	0.00437046	53	48
Setting_4SM	50	0.00718564	0.685156	53	0.00558622	0.752617	49	0.00120578	41	48.25
Setting_4LG	56	-0.000820052	0.963096	51	-0.00660145	0.70954	38	0.0023344	52	49.25
Setting_14SM	53	-0.00548794	0.75683	49	-0.00943834	0.594347	47	0.00130057	51	50
Setting_3LG	51	0.00622992	0.725205	54	0.00350125	0.843397	54	0.000642128	56	53.75

## Sheet: Brew Score Aggregation
Feature	PCC Rank	PCC	PCC pval	SRC Rank	SRC	SRC pval	MI Rank	MI	RFE Rank	Avg Rank
pH	1	0.720333	2.26662e-05	2	0.69313	6.12853e-05	1	0.403092	2	1.5
Nutty	2	0.715627	2.71392e-05	1	0.72083	2.22351e-05	4	0.169531	3	2.5
Roasted	4	0.530535	0.00441541	3	0.489513	0.00955476	3	0.172243	1	2.75
Green.veg	10	-0.312891	0.112039	5	-0.453349	0.0175532	2	0.179299	8	6.25
Rubber	3	-0.597322	0.00100306	4	-0.464861	0.0145621	7	0.130909	12	6.5
Acidity (adj)	7	-0.422787	0.0280123	24	-0.217398	0.276033	8	0.120063	6	11.25
Citrus	5	-0.482086	0.0108825	7	-0.384384	0.0477476	16	0.0649109	25	13.25
Astringent	6	-0.459532	0.0158897	6	-0.401387	0.0379722	20	0.0229446	22	13.5
90Sec Temp	9	-0.327494	0.0954079	10	-0.31542	0.109015	22	0.0138782	23	16
Mouthfeel (adj)	29	0.211725	0.289065	16	0.241553	0.224812	9	0.112732	10	16
Fruit	31	0.205144	0.304662	15	0.264298	0.182801	12	0.0797415	9	16.75
Percent Extraction	25	0.222572	0.26448	19	0.238168	0.231577	14	0.0699189	13	17.75
PE.x_Low	13	-0.29681	0.132734	9	-0.317841	0.106177	6	0.161574	50	19.5
Grind_5	14	-0.29681	0.132734	8	-0.317841	0.106177	5	0.161574	54	20.25
Brew Mass	18	0.261838	0.187059	25	0.217099	0.27671	23	0.00845338	19	21.25
PE.x_Medium	20	0.256139	0.197189	11	0.287571	0.145812	15	0.0659868	45	22.75
Full Carafe	22	0.246286	0.21558	17	0.241221	0.22547	19	0.0320121	34	23
Pour Temp	11	-0.303041	0.12441	20	-0.236641	0.234671	56	0	7	23.5
Grind_3	32	0.202478	0.311126	27	0.208132	0.297515	10	0.0963804	26	23.75
Volume	16	-0.287392	0.146074	21	-0.226565	0.255783	54	0	4	23.75
Temp.x_Medium	37	-0.148838	0.458736	36	-0.146308	0.466493	18	0.0357977	5	24
Temp.x_Low	33	0.180855	0.366654	38	0.110992	0.581531	13	0.0727898	16	25
Setting_6LG	24	0.234504	0.239048	18	0.241011	0.225888	17	0.0601852	43	25.5
Cereal	12	0.297724	0.131488	13	0.278131	0.160104	42	0	35	25.5
Dose	8	-0.351762	0.0719671	12	-0.285928	0.148231	49	0	36	26.25
Setting_2SM	17	-0.275281	0.164608	14	-0.277053	0.161797	26	2.22045e-16	51	27
Tea.floral	27	0.215052	0.281376	34	0.147582	0.462579	37	0	18	29
TDS.x_Medium	38	0.144511	0.472043	39	0.110992	0.581531	24	0.00444761	20	30.25
TDS.x_High	15	-0.289022	0.143699	22	-0.221985	0.265777	38	0	49	31
Setting_5LG	19	-0.261553	0.187558	35	-0.147284	0.463491	33	0	39	31.5
Flavor intensity (adj)	51	0.0392226	0.84599	41	0.106477	0.597084	21	0.0219725	15	32
TDS__1	23	-0.239858	0.228183	33	-0.150229	0.454499	51	0	21	32
Bitter	26	-0.218474	0.273605	26	-0.21208	0.288239	45	0	37	33.5
Setting_13SM	34	0.165361	0.409782	28	0.201493	0.313534	25	2.22045e-16	47	33.5
Sour	21	-0.246822	0.214551	30	-0.15701	0.434149	46	0	41	34.5
Initial NaOH	30	0.206942	0.300348	45	0.0561832	0.78075	52	0	11	34.5
Caramel	44	0.134	0.505186	37	0.144927	0.470755	44	0	14	34.75
Dark.chocolate	40	0.138872	0.489681	31	0.155523	0.438569	43	0	27	35.25
Setting_5SM	42	0.135685	0.499798	42	0.099893	0.620077	30	0	30	36
Setting_12LG	47	0.0800435	0.691459	44	0.0681089	0.735702	11	0.0849172	48	37.5
Thick.viscous	28	-0.213079	0.28592	53	-0.0292902	0.884691	39	0	32	38
Grind_4	36	0.154376	0.441994	29	0.181624	0.364586	31	0	56	38
Sweet	35	0.16511	0.410502	43	0.079443	0.693663	47	0	28	38.25
Setting_1SM	43	-0.135338	0.500903	23	-0.217948	0.274789	35	0	55	39
Empty Carafe	46	-0.0845726	0.674916	32	-0.154198	0.442526	50	0	29	39.25
TDS.x_Low	39	0.144511	0.472043	40	0.110992	0.581531	29	0	53	40.25
Final NaOH	45	0.0871607	0.665528	46	-0.0555725	0.783077	53	0	17	40.25
Paper.wood	55	-0.0155599	0.9386	48	0.0485081	0.810121	40	0	24	41.75
Setting_4SM	48	0.0487202	0.809306	47	0.0503734	0.802958	28	2.22045e-16	46	42.25
PE.x_High	50	0.0406708	0.840374	52	0.0302706	0.880858	32	0	40	43.5
Setting_3LG	49	0.0422402	0.834297	55	0.0251867	0.900761	27	2.22045e-16	44	43.75
Burnt	53	-0.0338477	0.866895	51	0.0324308	0.872421	41	0	31	44
Brew Temperature	41	-0.136402	0.497513	56	-0.0247328	0.90254	55	0	33	46.25
Setting_4LG	56	-0.00556012	0.978042	54	-0.028603	0.887379	34	0	42	46.5
Setting_14SM	52	-0.0372094	0.853809	49	-0.0454059	0.822067	36	0	52	47.25
Temp.x_High	54	-0.0320174	0.874035	50	0.0353157	0.861176	48	0	38	47.5

## Sheet: Judge Score Aggregation
Feature	PCC Rank	PCC	PCC pval	SRC Rank	SRC	SRC pval	MI Rank	MI	RFE Rank	Avg Rank
Acidity (adj)	1	-0.438617	6.76503e-07	1	-0.396786	8.65413e-06	3	0.118413	1	1.5
Flavor intensity (adj)	2	-0.389538	1.30108e-05	3	-0.353852	8.46442e-05	7	0.0223181	2	3.5
Fruit	3	0.302421	0.000873291	2	0.365318	4.74916e-05	1	0.18707	8	3.5
Sweet	4	0.286703	0.00164624	4	0.308692	0.000671378	5	0.0755115	4	4.25
Citrus	8	0.246273	0.00718241	5	0.287496	0.00159575	6	0.0379614	6	6.25
Cereal	5	0.266148	0.00357905	8	0.24081	0.00861945	4	0.0756108	11	7
Roasted	9	0.222264	0.0155613	7	0.243906	0.00777671	14	0	7	9.25
Dark.chocolate	13	0.135574	0.143247	12	0.169276	0.0668799	2	0.140091	15	10.5
Bitter	14	-0.107277	0.247574	13	-0.15162	0.101219	13	0	3	10.75
Sour	6	-0.250573	0.00620495	10	-0.186829	0.0427908	11	0	17	11
Caramel	7	0.24718	0.00696553	6	0.250287	0.00626604	15	0	16	11
Tea.floral	10	0.195304	0.0340552	9	0.189551	0.0398014	8	0.0124007	19	11.5
Burnt	11	-0.169394	0.0666873	11	-0.171289	0.0636532	17	0	10	12.25
Nutty	15	0.104218	0.26139	14	0.134424	0.146704	16	0	5	12.5
Rubber	12	-0.142043	0.124943	15	-0.127593	0.168546	10	0.00773752	14	12.75
Astringent	19	-0.0333673	0.719817	18	-0.0652975	0.48236	9	0.0100383	12	14.5
Thick.viscous	16	0.0811398	0.382411	16	0.111943	0.227483	12	0	18	15.5
Mouthfeel (adj)	18	-0.0677549	0.465996	17	-0.0957779	0.302207	20	0	9	16
Paper.wood	17	0.0750055	0.419532	19	0.0636902	0.493228	18	0	13	16.75
Green.veg	20	-0.0164225	0.859895	20	0.0253058	0.785615	19	0	20	19.75
