# Supplementary material for: AI-driven prediction of consumer liking of coffee from sensory data
Source: NPJ Sci Food. 2026 Mar 14;10:142. doi: 10.1038/s41538-026-00779-7 (PMC13133105; doi:10.1038/s41538-026-00779-7)
Supplement: Supplementary file 3 — Supplementary_grid_search_results [file 41538_2026_779_MOESM3_ESM.xlsx]

## Sheet: README
Title:	AI prediction of consumer liking of coffee from sensory data
Authors:	Michael Gunning, Maite Pilar Serantes Laforgue, Jean-Xavier Guinard*, and Ilias Tagkopoulos*
Email of corresponding author:	itagkopoulos@ucdavis.edu; jxguinard@ucdavis.edu
	* denotes corresponding author
Description:	Full grid search results of all models for all aggregation strategies

## Sheet: cls_brew_agg
params	tp	tn	fp	fn	f1	accuracy	precision	recall	cls_method	od_method	mvi_method	fs_method	os_method
{'cls__algorithm': 'SAMME', 'cls__learning_rate': 0.1, 'cls__n_estimators': 10, 'cls__random_state': 42}	17	5	3	2	0.871795	0.814815	0.85	0.894737	ada	none	simple	none	none
{'cls__algorithm': 'SAMME', 'cls__learning_rate': 0.1, 'cls__n_estimators': 10, 'cls__random_state': 42}	17	5	3	2	0.871795	0.814815	0.85	0.894737	ada	lof	simple	none	none
{'cls__hidden_layer_sizes': (100,), 'cls__learning_rate': 'adaptive', 'cls__learning_rate_init': 0.0001, 'cls__max_iter': 1000, 'cls__n_iter_no_change': 5, 'cls__random_state': 42}	19	1	7	0	0.844444	0.740741	0.730769	1	mlp	none	simple	minmax	none
{'cls__hidden_layer_sizes': (100,), 'cls__learning_rate': 'adaptive', 'cls__learning_rate_init': 0.0001, 'cls__max_iter': 1000, 'cls__n_iter_no_change': 5, 'cls__random_state': 42}	19	1	7	0	0.844444	0.740741	0.730769	1	mlp	lof	simple	minmax	none
{}	16	5	3	3	0.842105	0.777778	0.842105	0.842105	nb	lof	simple	none	none
{}	16	5	3	3	0.842105	0.777778	0.842105	0.842105	nb	lof	simple	minmax	none
{}	16	5	3	3	0.842105	0.777778	0.842105	0.842105	nb	none	simple	none	none
{}	16	5	3	3	0.842105	0.777778	0.842105	0.842105	nb	lof	simple	standard	none
{}	16	5	3	3	0.842105	0.777778	0.842105	0.842105	nb	none	simple	standard	none
{}	16	5	3	3	0.842105	0.777778	0.842105	0.842105	nb	none	simple	minmax	none
{'cls__C': 10, 'cls__probability': True, 'cls__random_state': 42}	17	3	5	2	0.829268	0.740741	0.772727	0.894737	svc	lof	simple	minmax	none
{'cls__C': 10, 'cls__probability': True, 'cls__random_state': 42}	17	3	5	2	0.829268	0.740741	0.772727	0.894737	svc	none	simple	minmax	none
{'cls__hidden_layer_sizes': (100,), 'cls__learning_rate': 'adaptive', 'cls__learning_rate_init': 1e-05, 'cls__max_iter': 1000, 'cls__n_iter_no_change': 5, 'cls__random_state': 42}	19	0	8	0	0.826087	0.703704	0.703704	1	mlp	lof	simple	none	none
{'cls__hidden_layer_sizes': (100,), 'cls__learning_rate': 'adaptive', 'cls__learning_rate_init': 0.0001, 'cls__max_iter': 1000, 'cls__n_iter_no_change': 5, 'cls__random_state': 42}	19	0	8	0	0.826087	0.703704	0.703704	1	mlp	lof	simple	none	none
{'cls__hidden_layer_sizes': (100,), 'cls__learning_rate': 'adaptive', 'cls__learning_rate_init': 0.001, 'cls__max_iter': 1000, 'cls__n_iter_no_change': 5, 'cls__random_state': 42}	19	0	8	0	0.826087	0.703704	0.703704	1	mlp	lof	simple	none	none
{'cls__C': 0.1, 'cls__probability': True, 'cls__random_state': 42}	19	0	8	0	0.826087	0.703704	0.703704	1	svc	lof	simple	minmax	none
{'cls__C': 0.1, 'cls__probability': True, 'cls__random_state': 42}	19	0	8	0	0.826087	0.703704	0.703704	1	svc	none	simple	standard	none
{'cls__C': 0.1, 'cls__probability': True, 'cls__random_state': 42}	19	0	8	0	0.826087	0.703704	0.703704	1	svc	none	simple	none	none
{'cls__C': 10, 'cls__probability': True, 'cls__random_state': 42}	19	0	8	0	0.826087	0.703704	0.703704	1	svc	none	simple	none	none
{'cls__hidden_layer_sizes': (100,), 'cls__learning_rate': 'adaptive', 'cls__learning_rate_init': 1e-05, 'cls__max_iter': 1000, 'cls__n_iter_no_change': 5, 'cls__random_state': 42}	19	0	8	0	0.826087	0.703704	0.703704	1	mlp	none	simple	none	none
{'cls__hidden_layer_sizes': (100,), 'cls__learning_rate': 'adaptive', 'cls__learning_rate_init': 0.0001, 'cls__max_iter': 1000, 'cls__n_iter_no_change': 5, 'cls__random_state': 42}	19	0	8	0	0.826087	0.703704	0.703704	1	mlp	none	simple	none	none
{'cls__C': 1, 'cls__probability': True, 'cls__random_state': 42}	19	0	8	0	0.826087	0.703704	0.703704	1	svc	none	simple	none	none
{'cls__C': 0.1, 'cls__probability': True, 'cls__random_state': 42}	19	0	8	0	0.826087	0.703704	0.703704	1	svc	none	simple	minmax	none
{'cls__hidden_layer_sizes': (100,), 'cls__learning_rate': 'adaptive', 'cls__learning_rate_init': 0.001, 'cls__max_iter': 1000, 'cls__n_iter_no_change': 5, 'cls__random_state': 42}	19	0	8	0	0.826087	0.703704	0.703704	1	mlp	none	simple	none	none
{'cls__C': 0.1, 'cls__probability': True, 'cls__random_state': 42}	19	0	8	0	0.826087	0.703704	0.703704	1	svc	lof	simple	standard	none
{'cls__C': 1, 'cls__probability': True, 'cls__random_state': 42}	19	0	8	0	0.826087	0.703704	0.703704	1	svc	lof	simple	none	none
{'cls__C': 10, 'cls__probability': True, 'cls__random_state': 42}	19	0	8	0	0.826087	0.703704	0.703704	1	svc	lof	simple	none	none
{'cls__C': 0.1, 'cls__probability': True, 'cls__random_state': 42}	19	0	8	0	0.826087	0.703704	0.703704	1	svc	lof	simple	none	none
{'cls__criterion': 'entropy', 'cls__max_depth': None, 'cls__max_features': 'log2', 'cls__random_state': 42}	16	4	4	3	0.820513	0.740741	0.8	0.842105	rf	none	simple	none	none
{'cls__criterion': 'gini', 'cls__max_depth': 2, 'cls__max_features': 'log2', 'cls__random_state': 42}	16	4	4	3	0.820513	0.740741	0.8	0.842105	rf	none	simple	none	none
{'cls__criterion': 'gini', 'cls__max_depth': 4, 'cls__max_features': 'log2', 'cls__random_state': 42}	16	4	4	3	0.820513	0.740741	0.8	0.842105	rf	none	simple	none	none
{'cls__criterion': 'gini', 'cls__max_depth': None, 'cls__max_features': 'log2', 'cls__random_state': 42}	16	4	4	3	0.820513	0.740741	0.8	0.842105	rf	none	simple	none	none
{'cls__criterion': 'entropy', 'cls__max_depth': 2, 'cls__max_features': 'log2', 'cls__random_state': 42}	16	4	4	3	0.820513	0.740741	0.8	0.842105	rf	none	simple	none	none
{'cls__criterion': 'entropy', 'cls__max_depth': 4, 'cls__max_features': 'log2', 'cls__random_state': 42}	16	4	4	3	0.820513	0.740741	0.8	0.842105	rf	none	simple	none	none
{'cls__algorithm': 'SAMME', 'cls__learning_rate': 0.1, 'cls__n_estimators': 50, 'cls__random_state': 42}	16	4	4	3	0.820513	0.740741	0.8	0.842105	ada	none	simple	none	none
{'cls__algorithm': 'SAMME', 'cls__learning_rate': 0.1, 'cls__n_estimators': 100, 'cls__random_state': 42}	16	4	4	3	0.820513	0.740741	0.8	0.842105	ada	none	simple	none	none
{'cls__algorithm': 'SAMME', 'cls__learning_rate': 0.5, 'cls__n_estimators': 10, 'cls__random_state': 42}	16	4	4	3	0.820513	0.740741	0.8	0.842105	ada	none	simple	none	none
{'cls__algorithm': 'SAMME', 'cls__learning_rate': 0.5, 'cls__n_estimators': 50, 'cls__random_state': 42}	16	4	4	3	0.820513	0.740741	0.8	0.842105	ada	none	simple	none	none
{'cls__algorithm': 'SAMME', 'cls__learning_rate': 0.5, 'cls__n_estimators': 100, 'cls__random_state': 42}	16	4	4	3	0.820513	0.740741	0.8	0.842105	ada	none	simple	none	none
{'cls__algorithm': 'SAMME', 'cls__learning_rate': 1.0, 'cls__n_estimators': 10, 'cls__random_state': 42}	16	4	4	3	0.820513	0.740741	0.8	0.842105	ada	none	simple	none	none
{'cls__algorithm': 'SAMME', 'cls__learning_rate': 1.0, 'cls__n_estimators': 50, 'cls__random_state': 42}	16	4	4	3	0.820513	0.740741	0.8	0.842105	ada	none	simple	none	none
{'cls__algorithm': 'SAMME', 'cls__learning_rate': 1.0, 'cls__n_estimators': 100, 'cls__random_state': 42}	16	4	4	3	0.820513	0.740741	0.8	0.842105	ada	none	simple	none	none
{'cls__algorithm': 'SAMME', 'cls__learning_rate': 0.1, 'cls__n_estimators': 50, 'cls__random_state': 42}	16	4	4	3	0.820513	0.740741	0.8	0.842105	ada	lof	simple	none	none
{'cls__criterion': 'entropy', 'cls__max_depth': None, 'cls__max_features': 'log2', 'cls__random_state': 42}	16	4	4	3	0.820513	0.740741	0.8	0.842105	rf	lof	simple	none	none
{'cls__criterion': 'gini', 'cls__max_depth': None, 'cls__max_features': 'log2', 'cls__random_state': 42}	16	4	4	3	0.820513	0.740741	0.8	0.842105	rf	lof	simple	none	none
{'cls__algorithm': 'SAMME', 'cls__learning_rate': 1.0, 'cls__n_estimators': 10, 'cls__random_state': 42}	16	4	4	3	0.820513	0.740741	0.8	0.842105	ada	lof	simple	none	none
{'cls__algorithm': 'SAMME', 'cls__learning_rate': 1.0, 'cls__n_estimators': 100, 'cls__random_state': 42}	16	4	4	3	0.820513	0.740741	0.8	0.842105	ada	lof	simple	none	none
{'cls__criterion': 'entropy', 'cls__max_depth': 4, 'cls__max_features': 'log2', 'cls__random_state': 42}	16	4	4	3	0.820513	0.740741	0.8	0.842105	rf	lof	simple	none	none
{'cls__criterion': 'entropy', 'cls__max_depth': 2, 'cls__max_features': 'log2', 'cls__random_state': 42}	16	4	4	3	0.820513	0.740741	0.8	0.842105	rf	lof	simple	none	none
{'cls__algorithm': 'SAMME', 'cls__learning_rate': 0.5, 'cls__n_estimators': 100, 'cls__random_state': 42}	16	4	4	3	0.820513	0.740741	0.8	0.842105	ada	lof	simple	none	none
{'cls__criterion': 'gini', 'cls__max_depth': 4, 'cls__max_features': 'log2', 'cls__random_state': 42}	16	4	4	3	0.820513	0.740741	0.8	0.842105	rf	lof	simple	none	none
{'cls__algorithm': 'SAMME', 'cls__learning_rate': 0.5, 'cls__n_estimators': 50, 'cls__random_state': 42}	16	4	4	3	0.820513	0.740741	0.8	0.842105	ada	lof	simple	none	none
{'cls__algorithm': 'SAMME', 'cls__learning_rate': 0.5, 'cls__n_estimators': 10, 'cls__random_state': 42}	16	4	4	3	0.820513	0.740741	0.8	0.842105	ada	lof	simple	none	none
{'cls__criterion': 'gini', 'cls__max_depth': 2, 'cls__max_features': 'log2', 'cls__random_state': 42}	16	4	4	3	0.820513	0.740741	0.8	0.842105	rf	lof	simple	none	none
{'cls__algorithm': 'SAMME', 'cls__learning_rate': 0.1, 'cls__n_estimators': 100, 'cls__random_state': 42}	16	4	4	3	0.820513	0.740741	0.8	0.842105	ada	lof	simple	none	none
{'cls__algorithm': 'SAMME', 'cls__learning_rate': 1.0, 'cls__n_estimators': 50, 'cls__random_state': 42}	16	4	4	3	0.820513	0.740741	0.8	0.842105	ada	lof	simple	none	none
{'cls__hidden_layer_sizes': (100,), 'cls__learning_rate': 'adaptive', 'cls__learning_rate_init': 0.001, 'cls__max_iter': 1000, 'cls__n_iter_no_change': 5, 'cls__random_state': 42}	16	3	5	3	0.8	0.703704	0.761905	0.842105	mlp	none	simple	standard	none
{'cls__hidden_layer_sizes': (100,), 'cls__learning_rate': 'adaptive', 'cls__learning_rate_init': 0.001, 'cls__max_iter': 1000, 'cls__n_iter_no_change': 5, 'cls__random_state': 42}	16	3	5	3	0.8	0.703704	0.761905	0.842105	mlp	lof	simple	standard	none
{'cls__C': 10, 'cls__probability': True, 'cls__random_state': 42}	17	1	7	2	0.790698	0.666667	0.708333	0.894737	svc	lof	simple	standard	none
{'cls__C': 10, 'cls__probability': True, 'cls__random_state': 42}	17	1	7	2	0.790698	0.666667	0.708333	0.894737	svc	none	simple	standard	none
{'cls__hidden_layer_sizes': (100,), 'cls__learning_rate': 'adaptive', 'cls__learning_rate_init': 0.001, 'cls__max_iter': 1000, 'cls__n_iter_no_change': 5, 'cls__random_state': 42}	15	4	4	4	0.789474	0.703704	0.789474	0.789474	mlp	lof	simple	minmax	none
{'cls__hidden_layer_sizes': (100,), 'cls__learning_rate': 'adaptive', 'cls__learning_rate_init': 0.0001, 'cls__max_iter': 1000, 'cls__n_iter_no_change': 5, 'cls__random_state': 42}	15	4	4	4	0.789474	0.703704	0.789474	0.789474	mlp	lof	simple	standard	none
{'cls__hidden_layer_sizes': (100,), 'cls__learning_rate': 'adaptive', 'cls__learning_rate_init': 0.0001, 'cls__max_iter': 1000, 'cls__n_iter_no_change': 5, 'cls__random_state': 42}	15	4	4	4	0.789474	0.703704	0.789474	0.789474	mlp	none	simple	standard	none
{'cls__hidden_layer_sizes': (100,), 'cls__learning_rate': 'adaptive', 'cls__learning_rate_init': 0.001, 'cls__max_iter': 1000, 'cls__n_iter_no_change': 5, 'cls__random_state': 42}	15	4	4	4	0.789474	0.703704	0.789474	0.789474	mlp	none	simple	minmax	none
{'cls__C': 1, 'cls__probability': True, 'cls__random_state': 42}	16	1	7	3	0.761905	0.62963	0.695652	0.842105	svc	none	simple	standard	none
{'cls__C': 1, 'cls__probability': True, 'cls__random_state': 42}	16	1	7	3	0.761905	0.62963	0.695652	0.842105	svc	lof	simple	standard	none
{'cls__C': 1, 'cls__probability': True, 'cls__random_state': 42}	16	1	7	3	0.761905	0.62963	0.695652	0.842105	svc	lof	simple	minmax	none
{'cls__C': 1, 'cls__probability': True, 'cls__random_state': 42}	16	1	7	3	0.761905	0.62963	0.695652	0.842105	svc	none	simple	minmax	none
{'cls__hidden_layer_sizes': (100,), 'cls__learning_rate': 'adaptive', 'cls__learning_rate_init': 1e-05, 'cls__max_iter': 1000, 'cls__n_iter_no_change': 5, 'cls__random_state': 42}	8	5	3	11	0.533333	0.481481	0.727273	0.421053	mlp	lof	simple	standard	none
{'cls__hidden_layer_sizes': (100,), 'cls__learning_rate': 'adaptive', 'cls__learning_rate_init': 1e-05, 'cls__max_iter': 1000, 'cls__n_iter_no_change': 5, 'cls__random_state': 42}	8	5	3	11	0.533333	0.481481	0.727273	0.421053	mlp	none	simple	standard	none
{'cls__hidden_layer_sizes': (100,), 'cls__learning_rate': 'adaptive', 'cls__learning_rate_init': 1e-05, 'cls__max_iter': 1000, 'cls__n_iter_no_change': 5, 'cls__random_state': 42}	0	8	0	19	0	0.296296	0	0	mlp	none	simple	minmax	none
{'cls__hidden_layer_sizes': (100,), 'cls__learning_rate': 'adaptive', 'cls__learning_rate_init': 1e-05, 'cls__max_iter': 1000, 'cls__n_iter_no_change': 5, 'cls__random_state': 42}	0	8	0	19	0	0.296296	0	0	mlp	lof	simple	minmax	none

## Sheet: reg_brew_agg
params	mean_squared_error	mean_absolute_error	r2	reg_method	od_method	mvi_method	fs_method	os_method
{'reg__criterion': 'absolute_error', 'reg__max_depth': None, 'reg__max_features': 'log2', 'reg__random_state': 42}	0.0388937	0.150854	0.408752	rf	lof	simple	none	none
{'reg__criterion': 'absolute_error', 'reg__max_depth': None, 'reg__max_features': 'log2', 'reg__random_state': 42}	0.0388937	0.150854	0.408752	rf	none	simple	none	none
{'reg__C': 10}	0.0391613	0.15712	0.404684	svr	none	simple	minmax	none
{'reg__C': 10}	0.0391613	0.15712	0.404684	svr	lof	simple	minmax	none
{'reg__C': 1}	0.0391613	0.15712	0.404684	svr	lof	simple	minmax	none
{'reg__C': 1}	0.0391613	0.15712	0.404684	svr	none	simple	minmax	none
{'reg__C': 10}	0.0404003	0.157847	0.385849	svr	lof	simple	standard	none
{'reg__C': 1}	0.0404003	0.157847	0.385849	svr	none	simple	standard	none
{'reg__C': 10}	0.0404003	0.157847	0.385849	svr	none	simple	standard	none
{'reg__C': 1}	0.0404003	0.157847	0.385849	svr	lof	simple	standard	none
{'reg__criterion': 'friedman_mse', 'reg__max_depth': None, 'reg__max_features': 'log2', 'reg__random_state': 42}	0.0405137	0.151579	0.384125	rf	lof	simple	none	none
{'reg__criterion': 'friedman_mse', 'reg__max_depth': None, 'reg__max_features': 'log2', 'reg__random_state': 42}	0.0405137	0.151579	0.384125	rf	none	simple	none	none
{'reg__criterion': 'squared_error', 'reg__max_depth': None, 'reg__max_features': 'log2', 'reg__random_state': 42}	0.0405598	0.151893	0.383424	rf	none	simple	none	none
{'reg__criterion': 'squared_error', 'reg__max_depth': None, 'reg__max_features': 'log2', 'reg__random_state': 42}	0.0405598	0.151893	0.383424	rf	lof	simple	none	none
{'reg__learning_rate': 0.5, 'reg__n_estimators': 50, 'reg__random_state': 42}	0.0405744	0.149178	0.383202	ada	none	simple	none	none
{'reg__learning_rate': 0.5, 'reg__n_estimators': 50, 'reg__random_state': 42}	0.0405744	0.149178	0.383202	ada	lof	simple	none	none
{'reg__criterion': 'absolute_error', 'reg__max_depth': 4, 'reg__max_features': 'log2', 'reg__random_state': 42}	0.040627	0.153316	0.382403	rf	lof	simple	none	none
{'reg__criterion': 'absolute_error', 'reg__max_depth': 4, 'reg__max_features': 'log2', 'reg__random_state': 42}	0.040627	0.153316	0.382403	rf	none	simple	none	none
{'reg__criterion': 'poisson', 'reg__max_depth': None, 'reg__max_features': 'log2', 'reg__random_state': 42}	0.0406373	0.153026	0.382246	rf	none	simple	none	none
{'reg__criterion': 'poisson', 'reg__max_depth': None, 'reg__max_features': 'log2', 'reg__random_state': 42}	0.0406373	0.153026	0.382246	rf	lof	simple	none	none
{'reg__criterion': 'poisson', 'reg__max_depth': 4, 'reg__max_features': 'log2', 'reg__random_state': 42}	0.0414417	0.152468	0.370018	rf	lof	simple	none	none
{'reg__criterion': 'poisson', 'reg__max_depth': 4, 'reg__max_features': 'log2', 'reg__random_state': 42}	0.0414417	0.152468	0.370018	rf	none	simple	none	none
{'reg__criterion': 'squared_error', 'reg__max_depth': 4, 'reg__max_features': 'log2', 'reg__random_state': 42}	0.0415045	0.152545	0.369063	rf	lof	simple	none	none
{'reg__criterion': 'squared_error', 'reg__max_depth': 4, 'reg__max_features': 'log2', 'reg__random_state': 42}	0.0415045	0.152545	0.369063	rf	none	simple	none	none
{'reg__criterion': 'friedman_mse', 'reg__max_depth': 4, 'reg__max_features': 'log2', 'reg__random_state': 42}	0.0416236	0.152179	0.367253	rf	none	simple	none	none
{'reg__criterion': 'friedman_mse', 'reg__max_depth': 4, 'reg__max_features': 'log2', 'reg__random_state': 42}	0.0416236	0.152179	0.367253	rf	lof	simple	none	none
{'reg__learning_rate': 0.1, 'reg__n_estimators': 100, 'reg__random_state': 42}	0.0424788	0.161434	0.354252	ada	lof	simple	none	none
{'reg__learning_rate': 0.1, 'reg__n_estimators': 100, 'reg__random_state': 42}	0.0424788	0.161434	0.354252	ada	none	simple	none	none
{'reg__learning_rate': 1.0, 'reg__n_estimators': 50, 'reg__random_state': 42}	0.0429066	0.15663	0.347749	ada	lof	simple	none	none
{'reg__learning_rate': 1.0, 'reg__n_estimators': 50, 'reg__random_state': 42}	0.0429066	0.15663	0.347749	ada	none	simple	none	none
{'reg__learning_rate': 0.5, 'reg__n_estimators': 100, 'reg__random_state': 42}	0.0432558	0.154029	0.342441	ada	lof	simple	none	none
{'reg__learning_rate': 0.5, 'reg__n_estimators': 100, 'reg__random_state': 42}	0.0432558	0.154029	0.342441	ada	none	simple	none	none
{'reg__learning_rate': 0.1, 'reg__n_estimators': 50, 'reg__random_state': 42}	0.0432953	0.159772	0.34184	ada	lof	simple	none	none
{'reg__learning_rate': 0.1, 'reg__n_estimators': 50, 'reg__random_state': 42}	0.0432953	0.159772	0.34184	ada	none	simple	none	none
{'reg__learning_rate': 1.0, 'reg__n_estimators': 100, 'reg__random_state': 42}	0.0436811	0.156345	0.335976	ada	lof	simple	none	none
{'reg__learning_rate': 1.0, 'reg__n_estimators': 100, 'reg__random_state': 42}	0.0436811	0.156345	0.335976	ada	none	simple	none	none
{'reg__learning_rate': 1.0, 'reg__n_estimators': 10, 'reg__random_state': 42}	0.0453007	0.15899	0.311354	ada	lof	simple	none	none
{'reg__learning_rate': 1.0, 'reg__n_estimators': 10, 'reg__random_state': 42}	0.0453007	0.15899	0.311354	ada	none	simple	none	none
{'reg__criterion': 'friedman_mse', 'reg__max_depth': 2, 'reg__max_features': 'log2', 'reg__random_state': 42}	0.0467571	0.162653	0.289216	rf	lof	simple	none	none
{'reg__criterion': 'friedman_mse', 'reg__max_depth': 2, 'reg__max_features': 'log2', 'reg__random_state': 42}	0.0467571	0.162653	0.289216	rf	none	simple	none	none
{'reg__criterion': 'poisson', 'reg__max_depth': 2, 'reg__max_features': 'log2', 'reg__random_state': 42}	0.0470165	0.162487	0.285272	rf	lof	simple	none	none
{'reg__criterion': 'poisson', 'reg__max_depth': 2, 'reg__max_features': 'log2', 'reg__random_state': 42}	0.0470165	0.162487	0.285272	rf	none	simple	none	none
{'reg__criterion': 'squared_error', 'reg__max_depth': 2, 'reg__max_features': 'log2', 'reg__random_state': 42}	0.0470833	0.163155	0.284256	rf	lof	simple	none	none
{'reg__criterion': 'squared_error', 'reg__max_depth': 2, 'reg__max_features': 'log2', 'reg__random_state': 42}	0.0470833	0.163155	0.284256	rf	none	simple	none	none
{'reg__criterion': 'absolute_error', 'reg__max_depth': 2, 'reg__max_features': 'log2', 'reg__random_state': 42}	0.0481286	0.168095	0.268366	rf	lof	simple	none	none
{'reg__criterion': 'absolute_error', 'reg__max_depth': 2, 'reg__max_features': 'log2', 'reg__random_state': 42}	0.0481286	0.168095	0.268366	rf	none	simple	none	none
{'reg__learning_rate': 0.5, 'reg__n_estimators': 10, 'reg__random_state': 42}	0.04942	0.16594	0.248734	ada	none	simple	none	none
{'reg__learning_rate': 0.5, 'reg__n_estimators': 10, 'reg__random_state': 42}	0.04942	0.16594	0.248734	ada	lof	simple	none	none
{'reg__C': 0.1}	0.0498889	0.17763	0.241607	svr	none	simple	standard	none
{'reg__C': 0.1}	0.0498889	0.17763	0.241607	svr	lof	simple	standard	none
{'reg__C': 0.1}	0.0507903	0.181281	0.227903	svr	lof	simple	minmax	none
{'reg__C': 0.1}	0.0507903	0.181281	0.227903	svr	none	simple	minmax	none
{'reg__criterion': 'friedman_mse', 'reg__max_depth': None, 'reg__max_features': 'log2', 'reg__random_state': 42}	0.0302867	0.129895	0.192781	rf	iforest	simple	none	none
{'reg__criterion': 'squared_error', 'reg__max_depth': None, 'reg__max_features': 'log2', 'reg__random_state': 42}	0.0304093	0.12927	0.189515	rf	iforest	simple	none	none
{'reg__C': 10}	0.0305726	0.12729	0.185161	svr	iforest	simple	minmax	none
{'reg__C': 1}	0.0305726	0.12729	0.185161	svr	iforest	simple	minmax	none
{'reg__C': 10}	0.0306342	0.12504	0.18352	svr	iforest	simple	standard	none
{'reg__C': 1}	0.0306342	0.12504	0.18352	svr	iforest	simple	standard	none
{'reg__criterion': 'squared_error', 'reg__max_depth': 4, 'reg__max_features': 'log2', 'reg__random_state': 42}	0.030721	0.131162	0.181206	rf	iforest	simple	none	none
{'reg__criterion': 'poisson', 'reg__max_depth': None, 'reg__max_features': 'log2', 'reg__random_state': 42}	0.0307579	0.130964	0.180223	rf	iforest	simple	none	none
{'reg__criterion': 'absolute_error', 'reg__max_depth': None, 'reg__max_features': 'log2', 'reg__random_state': 42}	0.030815	0.130543	0.178702	rf	iforest	simple	none	none
{'reg__criterion': 'friedman_mse', 'reg__max_depth': 4, 'reg__max_features': 'log2', 'reg__random_state': 42}	0.0309266	0.131998	0.175728	rf	iforest	simple	none	none
{'reg__criterion': 'absolute_error', 'reg__max_depth': 2, 'reg__max_features': 'log2', 'reg__random_state': 42}	0.0311264	0.130934	0.170402	rf	iforest	simple	none	none
{'reg__criterion': 'absolute_error', 'reg__max_depth': 4, 'reg__max_features': 'log2', 'reg__random_state': 42}	0.0312402	0.132954	0.167369	rf	iforest	simple	none	none
{'reg__learning_rate': 0.1, 'reg__n_estimators': 10, 'reg__random_state': 42}	0.0548339	0.18799	0.166434	ada	none	simple	none	none
{'reg__learning_rate': 0.1, 'reg__n_estimators': 10, 'reg__random_state': 42}	0.0548339	0.18799	0.166434	ada	lof	simple	none	none
{'reg__criterion': 'poisson', 'reg__max_depth': 4, 'reg__max_features': 'log2', 'reg__random_state': 42}	0.0314168	0.132318	0.162663	rf	iforest	simple	none	none
{'reg__criterion': 'friedman_mse', 'reg__max_depth': 2, 'reg__max_features': 'log2', 'reg__random_state': 42}	0.0322331	0.134094	0.140907	rf	iforest	simple	none	none
{'reg__criterion': 'squared_error', 'reg__max_depth': 2, 'reg__max_features': 'log2', 'reg__random_state': 42}	0.032403	0.134483	0.136377	rf	iforest	simple	none	none
{'reg__criterion': 'poisson', 'reg__max_depth': 2, 'reg__max_features': 'log2', 'reg__random_state': 42}	0.0324789	0.135938	0.134353	rf	iforest	simple	none	none
{'reg__learning_rate': 0.5, 'reg__n_estimators': 100, 'reg__random_state': 42}	0.0342537	0.129093	0.0870516	ada	iforest	simple	none	none
{'reg__C': 0.1}	0.034655	0.138087	0.0763568	svr	iforest	simple	minmax	none
{'reg__C': 0.1}	0.0346653	0.133948	0.0760805	svr	iforest	simple	standard	none
{'reg__learning_rate': 0.5, 'reg__n_estimators': 50, 'reg__random_state': 42}	0.0348835	0.131072	0.0702661	ada	iforest	simple	none	none
{'reg__learning_rate': 0.5, 'reg__n_estimators': 10, 'reg__random_state': 42}	0.0357648	0.132974	0.0467753	ada	iforest	simple	none	none
{'reg__learning_rate': 1.0, 'reg__n_estimators': 10, 'reg__random_state': 42}	0.0359872	0.135958	0.0408494	ada	iforest	simple	none	none
{'reg__learning_rate': 1.0, 'reg__n_estimators': 50, 'reg__random_state': 42}	0.0374003	0.141574	0.00318553	ada	iforest	simple	none	none
{'reg__learning_rate': 1.0, 'reg__n_estimators': 100, 'reg__random_state': 42}	0.0374064	0.143671	0.0030232	ada	iforest	simple	none	none
{'reg__learning_rate': 0.1, 'reg__n_estimators': 100, 'reg__random_state': 42}	0.0376772	0.14247	-0.00419287	ada	iforest	simple	none	none
{'reg__learning_rate': 0.1, 'reg__n_estimators': 50, 'reg__random_state': 42}	0.038306	0.146968	-0.0209519	ada	iforest	simple	none	none
{'reg__learning_rate': 0.1, 'reg__n_estimators': 10, 'reg__random_state': 42}	0.0389028	0.144557	-0.0368595	ada	iforest	simple	none	none
{'reg__C': 1}	0.0403336	0.155415	-0.0749949	svr	iforest	simple	none	none
{'reg__C': 0.1}	0.0403954	0.155808	-0.0766402	svr	iforest	simple	none	none
{'reg__C': 10}	0.0409397	0.156255	-0.0911485	svr	iforest	simple	none	none
{'reg__C': 10}	0.0814184	0.219562	-0.237694	svr	lof	simple	none	none
{'reg__C': 10}	0.0814184	0.219562	-0.237694	svr	none	simple	none	none
{'reg__C': 0.1}	0.0833594	0.218876	-0.267201	svr	none	simple	none	none
{'reg__C': 0.1}	0.0833594	0.218876	-0.267201	svr	lof	simple	none	none
{'reg__C': 1}	0.0834431	0.219547	-0.268472	svr	lof	simple	none	none
{'reg__C': 1}	0.0834431	0.219547	-0.268472	svr	none	simple	none	none
{'reg__hidden_layer_sizes': (100,), 'reg__learning_rate': 'adaptive', 'reg__learning_rate_init': 0.001, 'reg__max_iter': 1000, 'reg__n_iter_no_change': 5, 'reg__random_state': 42}	0.24016	0.401605	-2.65082	mlp	none	simple	minmax	none
{'reg__hidden_layer_sizes': (100,), 'reg__learning_rate': 'adaptive', 'reg__learning_rate_init': 0.001, 'reg__max_iter': 1000, 'reg__n_iter_no_change': 5, 'reg__random_state': 42}	0.24016	0.401605	-2.65082	mlp	lof	simple	minmax	none
{'reg__hidden_layer_sizes': (100,), 'reg__learning_rate': 'adaptive', 'reg__learning_rate_init': 1e-05, 'reg__max_iter': 1000, 'reg__n_iter_no_change': 5, 'reg__random_state': 42}	0.35462	0.48551	-4.3908	mlp	none	simple	none	none
{'reg__hidden_layer_sizes': (100,), 'reg__learning_rate': 'adaptive', 'reg__learning_rate_init': 1e-05, 'reg__max_iter': 1000, 'reg__n_iter_no_change': 5, 'reg__random_state': 42}	0.35462	0.48551	-4.3908	mlp	lof	simple	none	none
{'reg__hidden_layer_sizes': (100,), 'reg__learning_rate': 'adaptive', 'reg__learning_rate_init': 1e-05, 'reg__max_iter': 1000, 'reg__n_iter_no_change': 5, 'reg__random_state': 42}	0.221787	0.380664	-4.91119	mlp	iforest	simple	none	none
{'reg__hidden_layer_sizes': (100,), 'reg__learning_rate': 'adaptive', 'reg__learning_rate_init': 0.001, 'reg__max_iter': 1000, 'reg__n_iter_no_change': 5, 'reg__random_state': 42}	0.263604	0.407018	-6.02572	mlp	iforest	simple	minmax	none
{'reg__hidden_layer_sizes': (100,), 'reg__learning_rate': 'adaptive', 'reg__learning_rate_init': 0.0001, 'reg__max_iter': 1000, 'reg__n_iter_no_change': 5, 'reg__random_state': 42}	0.492348	0.592602	-6.4845	mlp	none	simple	minmax	none
{'reg__hidden_layer_sizes': (100,), 'reg__learning_rate': 'adaptive', 'reg__learning_rate_init': 0.0001, 'reg__max_iter': 1000, 'reg__n_iter_no_change': 5, 'reg__random_state': 42}	0.492348	0.592602	-6.4845	mlp	lof	simple	minmax	none
{'reg__hidden_layer_sizes': (100,), 'reg__learning_rate': 'adaptive', 'reg__learning_rate_init': 0.0001, 'reg__max_iter': 1000, 'reg__n_iter_no_change': 5, 'reg__random_state': 42}	0.43781	0.534197	-10.6687	mlp	iforest	simple	minmax	none
{'reg__hidden_layer_sizes': (100,), 'reg__learning_rate': 'adaptive', 'reg__learning_rate_init': 0.001, 'reg__max_iter': 1000, 'reg__n_iter_no_change': 5, 'reg__random_state': 42}	1.76567	1.14191	-25.8411	mlp	lof	simple	standard	none
{'reg__hidden_layer_sizes': (100,), 'reg__learning_rate': 'adaptive', 'reg__learning_rate_init': 0.001, 'reg__max_iter': 1000, 'reg__n_iter_no_change': 5, 'reg__random_state': 42}	1.76567	1.14191	-25.8411	mlp	none	simple	standard	none
{'reg__hidden_layer_sizes': (100,), 'reg__learning_rate': 'adaptive', 'reg__learning_rate_init': 0.0001, 'reg__max_iter': 1000, 'reg__n_iter_no_change': 5, 'reg__random_state': 42}	5.32244	2.08175	-79.9098	mlp	none	simple	standard	none
{'reg__hidden_layer_sizes': (100,), 'reg__learning_rate': 'adaptive', 'reg__learning_rate_init': 0.0001, 'reg__max_iter': 1000, 'reg__n_iter_no_change': 5, 'reg__random_state': 42}	5.32244	2.08175	-79.9098	mlp	lof	simple	standard	none
{'reg__hidden_layer_sizes': (100,), 'reg__learning_rate': 'adaptive', 'reg__learning_rate_init': 0.001, 'reg__max_iter': 1000, 'reg__n_iter_no_change': 5, 'reg__random_state': 42}	3.07047	1.48206	-80.8359	mlp	iforest	simple	standard	none
{'reg__hidden_layer_sizes': (100,), 'reg__learning_rate': 'adaptive', 'reg__learning_rate_init': 0.0001, 'reg__max_iter': 1000, 'reg__n_iter_no_change': 5, 'reg__random_state': 42}	6.63215	2.4207	-175.764	mlp	iforest	simple	standard	none
{'reg__hidden_layer_sizes': (100,), 'reg__learning_rate': 'adaptive', 'reg__learning_rate_init': 1e-05, 'reg__max_iter': 1000, 'reg__n_iter_no_change': 5, 'reg__random_state': 42}	28.2297	5.30378	-428.137	mlp	lof	simple	minmax	none
{'reg__hidden_layer_sizes': (100,), 'reg__learning_rate': 'adaptive', 'reg__learning_rate_init': 1e-05, 'reg__max_iter': 1000, 'reg__n_iter_no_change': 5, 'reg__random_state': 42}	28.2297	5.30378	-428.137	mlp	none	simple	minmax	none
{'reg__hidden_layer_sizes': (100,), 'reg__learning_rate': 'adaptive', 'reg__learning_rate_init': 1e-05, 'reg__max_iter': 1000, 'reg__n_iter_no_change': 5, 'reg__random_state': 42}	28.517	5.30937	-432.505	mlp	none	simple	standard	none
{'reg__hidden_layer_sizes': (100,), 'reg__learning_rate': 'adaptive', 'reg__learning_rate_init': 1e-05, 'reg__max_iter': 1000, 'reg__n_iter_no_change': 5, 'reg__random_state': 42}	28.517	5.30937	-432.505	mlp	lof	simple	standard	none
{'reg__hidden_layer_sizes': (100,), 'reg__learning_rate': 'adaptive', 'reg__learning_rate_init': 0.0001, 'reg__max_iter': 1000, 'reg__n_iter_no_change': 5, 'reg__random_state': 42}	30.9536	5.53554	-469.545	mlp	none	simple	none	none
{'reg__hidden_layer_sizes': (100,), 'reg__learning_rate': 'adaptive', 'reg__learning_rate_init': 0.0001, 'reg__max_iter': 1000, 'reg__n_iter_no_change': 5, 'reg__random_state': 42}	30.9536	5.53554	-469.545	mlp	lof	simple	none	none
{'reg__hidden_layer_sizes': (100,), 'reg__learning_rate': 'adaptive', 'reg__learning_rate_init': 1e-05, 'reg__max_iter': 1000, 'reg__n_iter_no_change': 5, 'reg__random_state': 42}	29.1169	5.36695	-775.04	mlp	iforest	simple	standard	none
{'reg__hidden_layer_sizes': (100,), 'reg__learning_rate': 'adaptive', 'reg__learning_rate_init': 1e-05, 'reg__max_iter': 1000, 'reg__n_iter_no_change': 5, 'reg__random_state': 42}	29.1933	5.39647	-777.075	mlp	iforest	simple	minmax	none
{'reg__hidden_layer_sizes': (100,), 'reg__learning_rate': 'adaptive', 'reg__learning_rate_init': 0.0001, 'reg__max_iter': 1000, 'reg__n_iter_no_change': 5, 'reg__random_state': 42}	30.1856	5.47644	-803.525	mlp	iforest	simple	none	none
{'reg__hidden_layer_sizes': (100,), 'reg__learning_rate': 'adaptive', 'reg__learning_rate_init': 0.001, 'reg__max_iter': 1000, 'reg__n_iter_no_change': 5, 'reg__random_state': 42}	340.382	18.4404	-5173.37	mlp	none	simple	none	none
{'reg__hidden_layer_sizes': (100,), 'reg__learning_rate': 'adaptive', 'reg__learning_rate_init': 0.001, 'reg__max_iter': 1000, 'reg__n_iter_no_change': 5, 'reg__random_state': 42}	340.382	18.4404	-5173.37	mlp	lof	simple	none	none
{'reg__hidden_layer_sizes': (100,), 'reg__learning_rate': 'adaptive', 'reg__learning_rate_init': 0.001, 'reg__max_iter': 1000, 'reg__n_iter_no_change': 5, 'reg__random_state': 42}	348.299	18.6565	-9282.07	mlp	iforest	simple	none	none

## Sheet: cls_brew_agg_params_only
params	tp	tn	fp	fn	f1	accuracy	precision	recall	cls_method	od_method	mvi_method	fs_method	os_method
{'cls__algorithm': 'SAMME', 'cls__learning_rate': 0.1, 'cls__n_estimators': 50, 'cls__random_state': 42}	17	6	2	2	0.894737	0.851852	0.894737	0.894737	ada	lof	simple	none	none
{'cls__algorithm': 'SAMME', 'cls__learning_rate': 0.1, 'cls__n_estimators': 50, 'cls__random_state': 42}	17	6	2	2	0.894737	0.851852	0.894737	0.894737	ada	none	simple	none	none
{'cls__algorithm': 'SAMME', 'cls__learning_rate': 0.5, 'cls__n_estimators': 10, 'cls__random_state': 42}	17	6	2	2	0.894737	0.851852	0.894737	0.894737	ada	lof	simple	none	none
{'cls__algorithm': 'SAMME', 'cls__learning_rate': 0.5, 'cls__n_estimators': 10, 'cls__random_state': 42}	17	6	2	2	0.894737	0.851852	0.894737	0.894737	ada	none	simple	none	none
{'cls__hidden_layer_sizes': (100,), 'cls__learning_rate': 'adaptive', 'cls__learning_rate_init': 0.0001, 'cls__max_iter': 1000, 'cls__n_iter_no_change': 5, 'cls__random_state': 42}	12	0	3	0	0.888889	0.8	0.8	1	mlp	iforest	simple	none	none
{'cls__C': 0.1, 'cls__probability': True, 'cls__random_state': 42}	12	0	3	0	0.888889	0.8	0.8	1	svc	iforest	simple	standard	none
{'cls__C': 0.1, 'cls__probability': True, 'cls__random_state': 42}	12	0	3	0	0.888889	0.8	0.8	1	svc	iforest	simple	minmax	none
{'cls__C': 10, 'cls__probability': True, 'cls__random_state': 42}	12	0	3	0	0.888889	0.8	0.8	1	svc	iforest	simple	none	none
{'cls__hidden_layer_sizes': (100,), 'cls__learning_rate': 'adaptive', 'cls__learning_rate_init': 0.0001, 'cls__max_iter': 1000, 'cls__n_iter_no_change': 5, 'cls__random_state': 42}	12	0	3	0	0.888889	0.8	0.8	1	mlp	iforest	simple	minmax	none
{'cls__C': 0.1, 'cls__probability': True, 'cls__random_state': 42}	12	0	3	0	0.888889	0.8	0.8	1	svc	iforest	simple	none	none
{'cls__hidden_layer_sizes': (100,), 'cls__learning_rate': 'adaptive', 'cls__learning_rate_init': 1e-05, 'cls__max_iter': 1000, 'cls__n_iter_no_change': 5, 'cls__random_state': 42}	12	0	3	0	0.888889	0.8	0.8	1	mlp	iforest	simple	none	none
{'cls__C': 1, 'cls__probability': True, 'cls__random_state': 42}	12	0	3	0	0.888889	0.8	0.8	1	svc	iforest	simple	none	none
{'cls__hidden_layer_sizes': (100,), 'cls__learning_rate': 'adaptive', 'cls__learning_rate_init': 0.001, 'cls__max_iter': 1000, 'cls__n_iter_no_change': 5, 'cls__random_state': 42}	12	0	3	0	0.888889	0.8	0.8	1	mlp	iforest	simple	none	none
{'cls__algorithm': 'SAMME', 'cls__learning_rate': 1.0, 'cls__n_estimators': 10, 'cls__random_state': 42}	16	6	2	3	0.864865	0.814815	0.888889	0.842105	ada	none	simple	none	none
{'cls__algorithm': 'SAMME', 'cls__learning_rate': 1.0, 'cls__n_estimators': 10, 'cls__random_state': 42}	16	6	2	3	0.864865	0.814815	0.888889	0.842105	ada	lof	simple	none	none
{'cls__algorithm': 'SAMME', 'cls__learning_rate': 0.5, 'cls__n_estimators': 50, 'cls__random_state': 42}	16	6	2	3	0.864865	0.814815	0.888889	0.842105	ada	none	simple	none	none
{'cls__algorithm': 'SAMME', 'cls__learning_rate': 0.1, 'cls__n_estimators': 100, 'cls__random_state': 42}	16	6	2	3	0.864865	0.814815	0.888889	0.842105	ada	none	simple	none	none
{'cls__algorithm': 'SAMME', 'cls__learning_rate': 0.1, 'cls__n_estimators': 100, 'cls__random_state': 42}	16	6	2	3	0.864865	0.814815	0.888889	0.842105	ada	lof	simple	none	none
{'cls__algorithm': 'SAMME', 'cls__learning_rate': 0.5, 'cls__n_estimators': 50, 'cls__random_state': 42}	16	6	2	3	0.864865	0.814815	0.888889	0.842105	ada	lof	simple	none	none
{'cls__C': 1, 'cls__probability': True, 'cls__random_state': 42}	18	3	5	1	0.857143	0.777778	0.782609	0.947368	svc	lof	simple	minmax	none
{'cls__C': 1, 'cls__probability': True, 'cls__random_state': 42}	18	3	5	1	0.857143	0.777778	0.782609	0.947368	svc	none	simple	minmax	none
{'cls__C': 1, 'cls__probability': True, 'cls__random_state': 42}	11	0	3	1	0.846154	0.733333	0.785714	0.916667	svc	iforest	simple	minmax	none
{'cls__C': 1, 'cls__probability': True, 'cls__random_state': 42}	11	0	3	1	0.846154	0.733333	0.785714	0.916667	svc	iforest	simple	standard	none
{'cls__algorithm': 'SAMME', 'cls__learning_rate': 1.0, 'cls__n_estimators': 50, 'cls__random_state': 42}	16	5	3	3	0.842105	0.777778	0.842105	0.842105	ada	lof	simple	none	none
{'cls__algorithm': 'SAMME', 'cls__learning_rate': 0.5, 'cls__n_estimators': 100, 'cls__random_state': 42}	16	5	3	3	0.842105	0.777778	0.842105	0.842105	ada	lof	simple	none	none
{'cls__algorithm': 'SAMME', 'cls__learning_rate': 0.1, 'cls__n_estimators': 10, 'cls__random_state': 42}	16	5	3	3	0.842105	0.777778	0.842105	0.842105	ada	lof	simple	none	none
{'cls__algorithm': 'SAMME', 'cls__learning_rate': 0.1, 'cls__n_estimators': 10, 'cls__random_state': 42}	16	5	3	3	0.842105	0.777778	0.842105	0.842105	ada	none	simple	none	none
{'cls__algorithm': 'SAMME', 'cls__learning_rate': 0.5, 'cls__n_estimators': 100, 'cls__random_state': 42}	16	5	3	3	0.842105	0.777778	0.842105	0.842105	ada	none	simple	none	none
{'cls__algorithm': 'SAMME', 'cls__learning_rate': 1.0, 'cls__n_estimators': 50, 'cls__random_state': 42}	16	5	3	3	0.842105	0.777778	0.842105	0.842105	ada	none	simple	none	none
{'cls__algorithm': 'SAMME', 'cls__learning_rate': 1.0, 'cls__n_estimators': 100, 'cls__random_state': 42}	10	1	2	2	0.833333	0.733333	0.833333	0.833333	ada	iforest	simple	none	none
{'cls__hidden_layer_sizes': (100,), 'cls__learning_rate': 'adaptive', 'cls__learning_rate_init': 0.001, 'cls__max_iter': 1000, 'cls__n_iter_no_change': 5, 'cls__random_state': 42}	10	1	2	2	0.833333	0.733333	0.833333	0.833333	mlp	iforest	simple	minmax	none
{'cls__hidden_layer_sizes': (100,), 'cls__learning_rate': 'adaptive', 'cls__learning_rate_init': 0.001, 'cls__max_iter': 1000, 'cls__n_iter_no_change': 5, 'cls__random_state': 42}	10	1	2	2	0.833333	0.733333	0.833333	0.833333	mlp	iforest	simple	standard	none
{}	10	1	2	2	0.833333	0.733333	0.833333	0.833333	nb	iforest	simple	minmax	none
{}	10	1	2	2	0.833333	0.733333	0.833333	0.833333	nb	iforest	simple	standard	none
{}	10	1	2	2	0.833333	0.733333	0.833333	0.833333	nb	iforest	simple	none	none
{'cls__hidden_layer_sizes': (100,), 'cls__learning_rate': 'adaptive', 'cls__learning_rate_init': 0.0001, 'cls__max_iter': 1000, 'cls__n_iter_no_change': 5, 'cls__random_state': 42}	10	1	2	2	0.833333	0.733333	0.833333	0.833333	mlp	iforest	simple	standard	none
{'cls__C': 1, 'cls__probability': True, 'cls__random_state': 42}	17	3	5	2	0.829268	0.740741	0.772727	0.894737	svc	none	simple	standard	none
{'cls__C': 1, 'cls__probability': True, 'cls__random_state': 42}	17	3	5	2	0.829268	0.740741	0.772727	0.894737	svc	lof	simple	standard	none
{'cls__C': 0.1, 'cls__probability': True, 'cls__random_state': 42}	19	0	8	0	0.826087	0.703704	0.703704	1	svc	none	simple	minmax	none
{'cls__hidden_layer_sizes': (100,), 'cls__learning_rate': 'adaptive', 'cls__learning_rate_init': 0.0001, 'cls__max_iter': 1000, 'cls__n_iter_no_change': 5, 'cls__random_state': 42}	19	0	8	0	0.826087	0.703704	0.703704	1	mlp	none	simple	minmax	none
{'cls__C': 0.1, 'cls__probability': True, 'cls__random_state': 42}	19	0	8	0	0.826087	0.703704	0.703704	1	svc	none	simple	standard	none
{'cls__C': 0.1, 'cls__probability': True, 'cls__random_state': 42}	19	0	8	0	0.826087	0.703704	0.703704	1	svc	none	simple	none	none
{'cls__C': 1, 'cls__probability': True, 'cls__random_state': 42}	19	0	8	0	0.826087	0.703704	0.703704	1	svc	none	simple	none	none
{'cls__C': 10, 'cls__probability': True, 'cls__random_state': 42}	19	0	8	0	0.826087	0.703704	0.703704	1	svc	none	simple	none	none
{'cls__hidden_layer_sizes': (100,), 'cls__learning_rate': 'adaptive', 'cls__learning_rate_init': 1e-05, 'cls__max_iter': 1000, 'cls__n_iter_no_change': 5, 'cls__random_state': 42}	19	0	8	0	0.826087	0.703704	0.703704	1	mlp	none	simple	none	none
{'cls__hidden_layer_sizes': (100,), 'cls__learning_rate': 'adaptive', 'cls__learning_rate_init': 0.0001, 'cls__max_iter': 1000, 'cls__n_iter_no_change': 5, 'cls__random_state': 42}	19	0	8	0	0.826087	0.703704	0.703704	1	mlp	none	simple	none	none
{'cls__C': 0.1, 'cls__probability': True, 'cls__random_state': 42}	19	0	8	0	0.826087	0.703704	0.703704	1	svc	lof	simple	minmax	none
{'cls__hidden_layer_sizes': (100,), 'cls__learning_rate': 'adaptive', 'cls__learning_rate_init': 0.001, 'cls__max_iter': 1000, 'cls__n_iter_no_change': 5, 'cls__random_state': 42}	19	0	8	0	0.826087	0.703704	0.703704	1	mlp	none	simple	none	none
{'cls__C': 10, 'cls__probability': True, 'cls__random_state': 42}	19	0	8	0	0.826087	0.703704	0.703704	1	svc	lof	simple	none	none
{'cls__C': 1, 'cls__probability': True, 'cls__random_state': 42}	19	0	8	0	0.826087	0.703704	0.703704	1	svc	lof	simple	none	none
{'cls__hidden_layer_sizes': (100,), 'cls__learning_rate': 'adaptive', 'cls__learning_rate_init': 0.001, 'cls__max_iter': 1000, 'cls__n_iter_no_change': 5, 'cls__random_state': 42}	19	0	8	0	0.826087	0.703704	0.703704	1	mlp	lof	simple	none	none
{'cls__hidden_layer_sizes': (100,), 'cls__learning_rate': 'adaptive', 'cls__learning_rate_init': 1e-05, 'cls__max_iter': 1000, 'cls__n_iter_no_change': 5, 'cls__random_state': 42}	19	0	8	0	0.826087	0.703704	0.703704	1	mlp	lof	simple	none	none
{'cls__hidden_layer_sizes': (100,), 'cls__learning_rate': 'adaptive', 'cls__learning_rate_init': 0.0001, 'cls__max_iter': 1000, 'cls__n_iter_no_change': 5, 'cls__random_state': 42}	19	0	8	0	0.826087	0.703704	0.703704	1	mlp	lof	simple	none	none
{'cls__hidden_layer_sizes': (100,), 'cls__learning_rate': 'adaptive', 'cls__learning_rate_init': 0.0001, 'cls__max_iter': 1000, 'cls__n_iter_no_change': 5, 'cls__random_state': 42}	19	0	8	0	0.826087	0.703704	0.703704	1	mlp	lof	simple	minmax	none
{'cls__C': 0.1, 'cls__probability': True, 'cls__random_state': 42}	19	0	8	0	0.826087	0.703704	0.703704	1	svc	lof	simple	none	none
{'cls__C': 0.1, 'cls__probability': True, 'cls__random_state': 42}	19	0	8	0	0.826087	0.703704	0.703704	1	svc	lof	simple	standard	none
{'cls__hidden_layer_sizes': (100,), 'cls__learning_rate': 'adaptive', 'cls__learning_rate_init': 0.001, 'cls__max_iter': 1000, 'cls__n_iter_no_change': 5, 'cls__random_state': 42}	16	4	4	3	0.820513	0.740741	0.8	0.842105	mlp	none	simple	minmax	none
{'cls__criterion': 'gini', 'cls__max_depth': 4, 'cls__max_features': 'log2', 'cls__random_state': 42}	16	4	4	3	0.820513	0.740741	0.8	0.842105	rf	lof	simple	none	none
{'cls__hidden_layer_sizes': (100,), 'cls__learning_rate': 'adaptive', 'cls__learning_rate_init': 0.0001, 'cls__max_iter': 1000, 'cls__n_iter_no_change': 5, 'cls__random_state': 42}	16	4	4	3	0.820513	0.740741	0.8	0.842105	mlp	none	simple	standard	none
{'cls__criterion': 'gini', 'cls__max_depth': 4, 'cls__max_features': 'log2', 'cls__random_state': 42}	16	4	4	3	0.820513	0.740741	0.8	0.842105	rf	none	simple	none	none
{'cls__criterion': 'gini', 'cls__max_depth': None, 'cls__max_features': 'log2', 'cls__random_state': 42}	16	4	4	3	0.820513	0.740741	0.8	0.842105	rf	none	simple	none	none
{'cls__hidden_layer_sizes': (100,), 'cls__learning_rate': 'adaptive', 'cls__learning_rate_init': 0.0001, 'cls__max_iter': 1000, 'cls__n_iter_no_change': 5, 'cls__random_state': 42}	16	4	4	3	0.820513	0.740741	0.8	0.842105	mlp	lof	simple	standard	none
{'cls__criterion': 'entropy', 'cls__max_depth': 4, 'cls__max_features': 'log2', 'cls__random_state': 42}	16	4	4	3	0.820513	0.740741	0.8	0.842105	rf	none	simple	none	none
{'cls__criterion': 'entropy', 'cls__max_depth': None, 'cls__max_features': 'log2', 'cls__random_state': 42}	16	4	4	3	0.820513	0.740741	0.8	0.842105	rf	none	simple	none	none
{'cls__criterion': 'entropy', 'cls__max_depth': 4, 'cls__max_features': 'log2', 'cls__random_state': 42}	16	4	4	3	0.820513	0.740741	0.8	0.842105	rf	lof	simple	none	none
{'cls__criterion': 'gini', 'cls__max_depth': None, 'cls__max_features': 'log2', 'cls__random_state': 42}	16	4	4	3	0.820513	0.740741	0.8	0.842105	rf	lof	simple	none	none
{'cls__hidden_layer_sizes': (100,), 'cls__learning_rate': 'adaptive', 'cls__learning_rate_init': 0.001, 'cls__max_iter': 1000, 'cls__n_iter_no_change': 5, 'cls__random_state': 42}	16	4	4	3	0.820513	0.740741	0.8	0.842105	mlp	lof	simple	minmax	none
{'cls__criterion': 'entropy', 'cls__max_depth': None, 'cls__max_features': 'log2', 'cls__random_state': 42}	16	4	4	3	0.820513	0.740741	0.8	0.842105	rf	lof	simple	none	none
{'cls__algorithm': 'SAMME', 'cls__learning_rate': 1.0, 'cls__n_estimators': 100, 'cls__random_state': 42}	15	5	3	4	0.810811	0.740741	0.833333	0.789474	ada	none	simple	none	none
{'cls__algorithm': 'SAMME', 'cls__learning_rate': 1.0, 'cls__n_estimators': 100, 'cls__random_state': 42}	15	5	3	4	0.810811	0.740741	0.833333	0.789474	ada	lof	simple	none	none
{}	16	3	5	3	0.8	0.703704	0.761905	0.842105	nb	none	simple	standard	none
{'cls__criterion': 'entropy', 'cls__max_depth': 2, 'cls__max_features': 'log2', 'cls__random_state': 42}	16	3	5	3	0.8	0.703704	0.761905	0.842105	rf	none	simple	none	none
{'cls__criterion': 'gini', 'cls__max_depth': 2, 'cls__max_features': 'log2', 'cls__random_state': 42}	16	3	5	3	0.8	0.703704	0.761905	0.842105	rf	none	simple	none	none
{}	16	3	5	3	0.8	0.703704	0.761905	0.842105	nb	lof	simple	standard	none
{}	16	3	5	3	0.8	0.703704	0.761905	0.842105	nb	none	simple	none	none
{}	16	3	5	3	0.8	0.703704	0.761905	0.842105	nb	lof	simple	minmax	none
{'cls__criterion': 'gini', 'cls__max_depth': 2, 'cls__max_features': 'log2', 'cls__random_state': 42}	16	3	5	3	0.8	0.703704	0.761905	0.842105	rf	lof	simple	none	none
{'cls__criterion': 'gini', 'cls__max_depth': 4, 'cls__max_features': 'log2', 'cls__random_state': 42}	10	0	3	2	0.8	0.666667	0.769231	0.833333	rf	iforest	simple	none	none
{}	16	3	5	3	0.8	0.703704	0.761905	0.842105	nb	none	simple	minmax	none
{'cls__criterion': 'gini', 'cls__max_depth': 2, 'cls__max_features': 'log2', 'cls__random_state': 42}	10	0	3	2	0.8	0.666667	0.769231	0.833333	rf	iforest	simple	none	none
{'cls__criterion': 'gini', 'cls__max_depth': None, 'cls__max_features': 'log2', 'cls__random_state': 42}	10	0	3	2	0.8	0.666667	0.769231	0.833333	rf	iforest	simple	none	none
{'cls__criterion': 'entropy', 'cls__max_depth': 2, 'cls__max_features': 'log2', 'cls__random_state': 42}	16	3	5	3	0.8	0.703704	0.761905	0.842105	rf	lof	simple	none	none
{'cls__criterion': 'entropy', 'cls__max_depth': 2, 'cls__max_features': 'log2', 'cls__random_state': 42}	10	0	3	2	0.8	0.666667	0.769231	0.833333	rf	iforest	simple	none	none
{}	16	3	5	3	0.8	0.703704	0.761905	0.842105	nb	lof	simple	none	none
{'cls__criterion': 'entropy', 'cls__max_depth': 4, 'cls__max_features': 'log2', 'cls__random_state': 42}	10	0	3	2	0.8	0.666667	0.769231	0.833333	rf	iforest	simple	none	none
{'cls__criterion': 'entropy', 'cls__max_depth': None, 'cls__max_features': 'log2', 'cls__random_state': 42}	10	0	3	2	0.8	0.666667	0.769231	0.833333	rf	iforest	simple	none	none
{'cls__C': 10, 'cls__probability': True, 'cls__random_state': 42}	9	1	2	3	0.782609	0.666667	0.818182	0.75	svc	iforest	simple	standard	none
{'cls__algorithm': 'SAMME', 'cls__learning_rate': 0.1, 'cls__n_estimators': 50, 'cls__random_state': 42}	9	1	2	3	0.782609	0.666667	0.818182	0.75	ada	iforest	simple	none	none
{'cls__C': 10, 'cls__probability': True, 'cls__random_state': 42}	9	1	2	3	0.782609	0.666667	0.818182	0.75	svc	iforest	simple	minmax	none
{'cls__algorithm': 'SAMME', 'cls__learning_rate': 0.1, 'cls__n_estimators': 100, 'cls__random_state': 42}	9	1	2	3	0.782609	0.666667	0.818182	0.75	ada	iforest	simple	none	none
{'cls__hidden_layer_sizes': (100,), 'cls__learning_rate': 'adaptive', 'cls__learning_rate_init': 0.001, 'cls__max_iter': 1000, 'cls__n_iter_no_change': 5, 'cls__random_state': 42}	14	4	4	5	0.756757	0.666667	0.777778	0.736842	mlp	none	simple	standard	none
{'cls__hidden_layer_sizes': (100,), 'cls__learning_rate': 'adaptive', 'cls__learning_rate_init': 0.001, 'cls__max_iter': 1000, 'cls__n_iter_no_change': 5, 'cls__random_state': 42}	14	4	4	5	0.756757	0.666667	0.777778	0.736842	mlp	lof	simple	standard	none
{'cls__algorithm': 'SAMME', 'cls__learning_rate': 0.5, 'cls__n_estimators': 100, 'cls__random_state': 42}	9	0	3	3	0.75	0.6	0.75	0.75	ada	iforest	simple	none	none
{'cls__algorithm': 'SAMME', 'cls__learning_rate': 0.1, 'cls__n_estimators': 10, 'cls__random_state': 42}	9	0	3	3	0.75	0.6	0.75	0.75	ada	iforest	simple	none	none
{'cls__algorithm': 'SAMME', 'cls__learning_rate': 0.5, 'cls__n_estimators': 50, 'cls__random_state': 42}	9	0	3	3	0.75	0.6	0.75	0.75	ada	iforest	simple	none	none
{'cls__algorithm': 'SAMME', 'cls__learning_rate': 1.0, 'cls__n_estimators': 50, 'cls__random_state': 42}	9	0	3	3	0.75	0.6	0.75	0.75	ada	iforest	simple	none	none
{'cls__algorithm': 'SAMME', 'cls__learning_rate': 1.0, 'cls__n_estimators': 10, 'cls__random_state': 42}	9	0	3	3	0.75	0.6	0.75	0.75	ada	iforest	simple	none	none
{'cls__algorithm': 'SAMME', 'cls__learning_rate': 0.5, 'cls__n_estimators': 10, 'cls__random_state': 42}	9	0	3	3	0.75	0.6	0.75	0.75	ada	iforest	simple	none	none
{'cls__C': 10, 'cls__probability': True, 'cls__random_state': 42}	14	3	5	5	0.736842	0.62963	0.736842	0.736842	svc	lof	simple	standard	none
{'cls__C': 10, 'cls__probability': True, 'cls__random_state': 42}	14	3	5	5	0.736842	0.62963	0.736842	0.736842	svc	none	simple	minmax	none
{'cls__C': 10, 'cls__probability': True, 'cls__random_state': 42}	14	3	5	5	0.736842	0.62963	0.736842	0.736842	svc	none	simple	standard	none
{'cls__C': 10, 'cls__probability': True, 'cls__random_state': 42}	14	3	5	5	0.736842	0.62963	0.736842	0.736842	svc	lof	simple	minmax	none
{'cls__hidden_layer_sizes': (100,), 'cls__learning_rate': 'adaptive', 'cls__learning_rate_init': 1e-05, 'cls__max_iter': 1000, 'cls__n_iter_no_change': 5, 'cls__random_state': 42}	5	1	2	7	0.526316	0.4	0.714286	0.416667	mlp	iforest	simple	standard	none
{'cls__hidden_layer_sizes': (100,), 'cls__learning_rate': 'adaptive', 'cls__learning_rate_init': 1e-05, 'cls__max_iter': 1000, 'cls__n_iter_no_change': 5, 'cls__random_state': 42}	2	3	5	17	0.153846	0.185185	0.285714	0.105263	mlp	lof	simple	standard	none
{'cls__hidden_layer_sizes': (100,), 'cls__learning_rate': 'adaptive', 'cls__learning_rate_init': 1e-05, 'cls__max_iter': 1000, 'cls__n_iter_no_change': 5, 'cls__random_state': 42}	2	3	5	17	0.153846	0.185185	0.285714	0.105263	mlp	none	simple	standard	none
{'cls__hidden_layer_sizes': (100,), 'cls__learning_rate': 'adaptive', 'cls__learning_rate_init': 1e-05, 'cls__max_iter': 1000, 'cls__n_iter_no_change': 5, 'cls__random_state': 42}	0	8	0	19	0	0.296296	0	0	mlp	none	simple	minmax	none
{'cls__hidden_layer_sizes': (100,), 'cls__learning_rate': 'adaptive', 'cls__learning_rate_init': 1e-05, 'cls__max_iter': 1000, 'cls__n_iter_no_change': 5, 'cls__random_state': 42}	0	8	0	19	0	0.296296	0	0	mlp	lof	simple	minmax	none
{'cls__hidden_layer_sizes': (100,), 'cls__learning_rate': 'adaptive', 'cls__learning_rate_init': 1e-05, 'cls__max_iter': 1000, 'cls__n_iter_no_change': 5, 'cls__random_state': 42}	0	3	0	12	0	0.2	0	0	mlp	iforest	simple	minmax	none

## Sheet: reg_brew_agg_params_only
params	mean_squared_error	mean_absolute_error	r2	reg_method	od_method	mvi_method	fs_method	os_method
{'reg__learning_rate': 1.0, 'reg__n_estimators': 50, 'reg__random_state': 42}	0.0415255	0.160359	0.368744	ada	lof	simple	none	none
{'reg__learning_rate': 1.0, 'reg__n_estimators': 50, 'reg__random_state': 42}	0.0415255	0.160359	0.368744	ada	none	simple	none	none
{'reg__learning_rate': 1.0, 'reg__n_estimators': 100, 'reg__random_state': 42}	0.0415669	0.160415	0.368115	ada	none	simple	none	none
{'reg__learning_rate': 1.0, 'reg__n_estimators': 100, 'reg__random_state': 42}	0.0415669	0.160415	0.368115	ada	lof	simple	none	none
{'reg__learning_rate': 0.5, 'reg__n_estimators': 100, 'reg__random_state': 42}	0.0426633	0.162513	0.351447	ada	none	simple	none	none
{'reg__learning_rate': 0.5, 'reg__n_estimators': 100, 'reg__random_state': 42}	0.0426633	0.162513	0.351447	ada	lof	simple	none	none
{'reg__learning_rate': 0.1, 'reg__n_estimators': 100, 'reg__random_state': 42}	0.0430148	0.162023	0.346104	ada	none	simple	none	none
{'reg__learning_rate': 0.1, 'reg__n_estimators': 100, 'reg__random_state': 42}	0.0430148	0.162023	0.346104	ada	lof	simple	none	none
{'reg__learning_rate': 1.0, 'reg__n_estimators': 10, 'reg__random_state': 42}	0.0445238	0.162164	0.323165	ada	none	simple	none	none
{'reg__learning_rate': 1.0, 'reg__n_estimators': 10, 'reg__random_state': 42}	0.0445238	0.162164	0.323165	ada	lof	simple	none	none
{'reg__learning_rate': 0.5, 'reg__n_estimators': 50, 'reg__random_state': 42}	0.0454046	0.168056	0.309775	ada	lof	simple	none	none
{'reg__learning_rate': 0.5, 'reg__n_estimators': 50, 'reg__random_state': 42}	0.0454046	0.168056	0.309775	ada	none	simple	none	none
{'reg__learning_rate': 0.1, 'reg__n_estimators': 50, 'reg__random_state': 42}	0.0479152	0.174506	0.271609	ada	lof	simple	none	none
{'reg__learning_rate': 0.1, 'reg__n_estimators': 50, 'reg__random_state': 42}	0.0479152	0.174506	0.271609	ada	none	simple	none	none
{'reg__criterion': 'absolute_error', 'reg__max_depth': 4, 'reg__max_features': 'log2', 'reg__random_state': 42}	0.0488688	0.167834	0.257114	rf	lof	simple	none	none
{'reg__criterion': 'absolute_error', 'reg__max_depth': 4, 'reg__max_features': 'log2', 'reg__random_state': 42}	0.0488688	0.167834	0.257114	rf	none	simple	none	none
{'reg__criterion': 'absolute_error', 'reg__max_depth': None, 'reg__max_features': 'log2', 'reg__random_state': 42}	0.0489799	0.165785	0.255425	rf	lof	simple	none	none
{'reg__criterion': 'absolute_error', 'reg__max_depth': None, 'reg__max_features': 'log2', 'reg__random_state': 42}	0.0489799	0.165785	0.255425	rf	none	simple	none	none
{'reg__learning_rate': 0.1, 'reg__n_estimators': 10, 'reg__random_state': 42}	0.0497409	0.177159	0.243857	ada	none	simple	none	none
{'reg__learning_rate': 0.1, 'reg__n_estimators': 10, 'reg__random_state': 42}	0.0497409	0.177159	0.243857	ada	lof	simple	none	none
{'reg__criterion': 'friedman_mse', 'reg__max_depth': None, 'reg__max_features': 'log2', 'reg__random_state': 42}	0.0501602	0.168823	0.237482	rf	lof	simple	none	none
{'reg__criterion': 'friedman_mse', 'reg__max_depth': None, 'reg__max_features': 'log2', 'reg__random_state': 42}	0.0501602	0.168823	0.237482	rf	none	simple	none	none
{'reg__criterion': 'poisson', 'reg__max_depth': None, 'reg__max_features': 'log2', 'reg__random_state': 42}	0.0503767	0.170377	0.234191	rf	lof	simple	none	none
{'reg__criterion': 'poisson', 'reg__max_depth': None, 'reg__max_features': 'log2', 'reg__random_state': 42}	0.0503767	0.170377	0.234191	rf	none	simple	none	none
{'reg__criterion': 'poisson', 'reg__max_depth': 4, 'reg__max_features': 'log2', 'reg__random_state': 42}	0.0504777	0.171009	0.232656	rf	lof	simple	none	none
{'reg__criterion': 'poisson', 'reg__max_depth': 4, 'reg__max_features': 'log2', 'reg__random_state': 42}	0.0504777	0.171009	0.232656	rf	none	simple	none	none
{'reg__criterion': 'friedman_mse', 'reg__max_depth': 4, 'reg__max_features': 'log2', 'reg__random_state': 42}	0.050516	0.171489	0.232073	rf	none	simple	none	none
{'reg__criterion': 'friedman_mse', 'reg__max_depth': 4, 'reg__max_features': 'log2', 'reg__random_state': 42}	0.050516	0.171489	0.232073	rf	lof	simple	none	none
{'reg__criterion': 'squared_error', 'reg__max_depth': 4, 'reg__max_features': 'log2', 'reg__random_state': 42}	0.0506546	0.17179	0.229966	rf	lof	simple	none	none
{'reg__criterion': 'squared_error', 'reg__max_depth': 4, 'reg__max_features': 'log2', 'reg__random_state': 42}	0.0506546	0.17179	0.229966	rf	none	simple	none	none
{'reg__criterion': 'squared_error', 'reg__max_depth': None, 'reg__max_features': 'log2', 'reg__random_state': 42}	0.0509795	0.170873	0.225027	rf	none	simple	none	none
{'reg__criterion': 'squared_error', 'reg__max_depth': None, 'reg__max_features': 'log2', 'reg__random_state': 42}	0.0509795	0.170873	0.225027	rf	lof	simple	none	none
{'reg__criterion': 'poisson', 'reg__max_depth': 2, 'reg__max_features': 'log2', 'reg__random_state': 42}	0.0530173	0.176249	0.194049	rf	none	simple	none	none
{'reg__criterion': 'poisson', 'reg__max_depth': 2, 'reg__max_features': 'log2', 'reg__random_state': 42}	0.0530173	0.176249	0.194049	rf	lof	simple	none	none
{'reg__criterion': 'absolute_error', 'reg__max_depth': 2, 'reg__max_features': 'log2', 'reg__random_state': 42}	0.0533284	0.178473	0.18932	rf	none	simple	none	none
{'reg__criterion': 'absolute_error', 'reg__max_depth': 2, 'reg__max_features': 'log2', 'reg__random_state': 42}	0.0533284	0.178473	0.18932	rf	lof	simple	none	none
{'reg__criterion': 'friedman_mse', 'reg__max_depth': 2, 'reg__max_features': 'log2', 'reg__random_state': 42}	0.0533776	0.176055	0.188572	rf	lof	simple	none	none
{'reg__criterion': 'friedman_mse', 'reg__max_depth': 2, 'reg__max_features': 'log2', 'reg__random_state': 42}	0.0533776	0.176055	0.188572	rf	none	simple	none	none
{'reg__learning_rate': 0.5, 'reg__n_estimators': 10, 'reg__random_state': 42}	0.0533846	0.181462	0.188466	ada	none	simple	none	none
{'reg__learning_rate': 0.5, 'reg__n_estimators': 10, 'reg__random_state': 42}	0.0533846	0.181462	0.188466	ada	lof	simple	none	none
{'reg__criterion': 'squared_error', 'reg__max_depth': 2, 'reg__max_features': 'log2', 'reg__random_state': 42}	0.053662	0.176524	0.184249	rf	lof	simple	none	none
{'reg__criterion': 'squared_error', 'reg__max_depth': 2, 'reg__max_features': 'log2', 'reg__random_state': 42}	0.053662	0.176524	0.184249	rf	none	simple	none	none
{'reg__C': 1}	0.0601648	0.202663	0.0853961	svr	lof	simple	minmax	none
{'reg__C': 1}	0.0601648	0.202663	0.0853961	svr	none	simple	minmax	none
{'reg__C': 0.1}	0.0604635	0.190228	0.0808549	svr	lof	simple	standard	none
{'reg__C': 0.1}	0.0604635	0.190228	0.0808549	svr	none	simple	standard	none
{'reg__C': 0.1}	0.0608661	0.192591	0.0747345	svr	lof	simple	minmax	none
{'reg__C': 0.1}	0.0608661	0.192591	0.0747345	svr	none	simple	minmax	none
{'reg__criterion': 'poisson', 'reg__max_depth': 2, 'reg__max_features': 'log2', 'reg__random_state': 42}	0.0252267	0.131057	0.046833	rf	iforest	simple	none	none
{'reg__criterion': 'squared_error', 'reg__max_depth': 2, 'reg__max_features': 'log2', 'reg__random_state': 42}	0.0254093	0.130851	0.0399363	rf	iforest	simple	none	none
{'reg__criterion': 'friedman_mse', 'reg__max_depth': 2, 'reg__max_features': 'log2', 'reg__random_state': 42}	0.0257958	0.131814	0.0253299	rf	iforest	simple	none	none
{'reg__C': 1}	0.0644196	0.213244	0.0207159	svr	lof	simple	standard	none
{'reg__C': 1}	0.0644196	0.213244	0.0207159	svr	none	simple	standard	none
{'reg__criterion': 'poisson', 'reg__max_depth': 4, 'reg__max_features': 'log2', 'reg__random_state': 42}	0.0266944	0.130377	-0.00862082	rf	iforest	simple	none	none
{'reg__criterion': 'squared_error', 'reg__max_depth': 4, 'reg__max_features': 'log2', 'reg__random_state': 42}	0.026708	0.130289	-0.00913547	rf	iforest	simple	none	none
{'reg__C': 10}	0.0666992	0.194329	-0.0139381	svr	lof	simple	none	none
{'reg__C': 10}	0.0666992	0.194329	-0.0139381	svr	none	simple	none	none
{'reg__C': 1}	0.0268589	0.116563	-0.0148383	svr	iforest	simple	minmax	none
{'reg__criterion': 'poisson', 'reg__max_depth': None, 'reg__max_features': 'log2', 'reg__random_state': 42}	0.0269956	0.130791	-0.0200009	rf	iforest	simple	none	none
{'reg__criterion': 'absolute_error', 'reg__max_depth': 2, 'reg__max_features': 'log2', 'reg__random_state': 42}	0.0270212	0.13252	-0.0209698	rf	iforest	simple	none	none
{'reg__criterion': 'squared_error', 'reg__max_depth': None, 'reg__max_features': 'log2', 'reg__random_state': 42}	0.0271307	0.131113	-0.025108	rf	iforest	simple	none	none
{'reg__C': 1}	0.0271639	0.117111	-0.0263631	svr	iforest	simple	standard	none
{'reg__criterion': 'friedman_mse', 'reg__max_depth': 4, 'reg__max_features': 'log2', 'reg__random_state': 42}	0.0277543	0.132443	-0.0486694	rf	iforest	simple	none	none
{'reg__criterion': 'friedman_mse', 'reg__max_depth': None, 'reg__max_features': 'log2', 'reg__random_state': 42}	0.0279494	0.132678	-0.0560407	rf	iforest	simple	none	none
{'reg__C': 10}	0.0288855	0.126961	-0.0914089	svr	iforest	simple	standard	none
{'reg__criterion': 'absolute_error', 'reg__max_depth': 4, 'reg__max_features': 'log2', 'reg__random_state': 42}	0.0289742	0.134263	-0.09476	rf	iforest	simple	none	none
{'reg__C': 10}	0.0290846	0.127565	-0.0989318	svr	iforest	simple	minmax	none
{'reg__criterion': 'absolute_error', 'reg__max_depth': None, 'reg__max_features': 'log2', 'reg__random_state': 42}	0.0293825	0.134534	-0.11019	rf	iforest	simple	none	none
{'reg__C': 10}	0.0745961	0.242409	-0.133984	svr	lof	simple	standard	none
{'reg__C': 10}	0.0745961	0.242409	-0.133984	svr	none	simple	standard	none
{'reg__C': 10}	0.0762543	0.239516	-0.159191	svr	lof	simple	minmax	none
{'reg__C': 10}	0.0762543	0.239516	-0.159191	svr	none	simple	minmax	none
{'reg__C': 0.1}	0.0311496	0.128787	-0.176957	svr	iforest	simple	minmax	none
{'reg__C': 0.1}	0.031878	0.130211	-0.204477	svr	iforest	simple	standard	none
{'reg__C': 1}	0.0804865	0.215509	-0.223527	svr	lof	simple	none	none
{'reg__C': 1}	0.0804865	0.215509	-0.223527	svr	none	simple	none	none
{'reg__C': 0.1}	0.0830587	0.218442	-0.262629	svr	lof	simple	none	none
{'reg__C': 0.1}	0.0830587	0.218442	-0.262629	svr	none	simple	none	none
{'reg__C': 10}	0.0373846	0.138126	-0.412541	svr	iforest	simple	none	none
{'reg__C': 0.1}	0.0380789	0.140167	-0.438774	svr	iforest	simple	none	none
{'reg__C': 1}	0.0381143	0.13997	-0.440113	svr	iforest	simple	none	none
{'reg__learning_rate': 1.0, 'reg__n_estimators': 50, 'reg__random_state': 42}	0.0424458	0.155791	-0.603774	ada	iforest	simple	none	none
{'reg__learning_rate': 0.5, 'reg__n_estimators': 10, 'reg__random_state': 42}	0.0446783	0.163076	-0.688126	ada	iforest	simple	none	none
{'reg__learning_rate': 0.5, 'reg__n_estimators': 100, 'reg__random_state': 42}	0.046223	0.168851	-0.746492	ada	iforest	simple	none	none
{'reg__learning_rate': 0.5, 'reg__n_estimators': 50, 'reg__random_state': 42}	0.046364	0.168335	-0.751819	ada	iforest	simple	none	none
{'reg__learning_rate': 1.0, 'reg__n_estimators': 10, 'reg__random_state': 42}	0.0471104	0.17822	-0.780021	ada	iforest	simple	none	none
{'reg__learning_rate': 1.0, 'reg__n_estimators': 100, 'reg__random_state': 42}	0.047669	0.173352	-0.801127	ada	iforest	simple	none	none
{'reg__learning_rate': 0.1, 'reg__n_estimators': 100, 'reg__random_state': 42}	0.0485039	0.17807	-0.832674	ada	iforest	simple	none	none
{'reg__learning_rate': 0.1, 'reg__n_estimators': 50, 'reg__random_state': 42}	0.0501031	0.183095	-0.893098	ada	iforest	simple	none	none
{'reg__learning_rate': 0.1, 'reg__n_estimators': 10, 'reg__random_state': 42}	0.0515136	0.184487	-0.94639	ada	iforest	simple	none	none
{'reg__hidden_layer_sizes': (100,), 'reg__learning_rate': 'adaptive', 'reg__learning_rate_init': 0.0001, 'reg__max_iter': 1000, 'reg__n_iter_no_change': 5, 'reg__random_state': 42}	0.0604582	0.182793	-1.28435	mlp	iforest	simple	none	none
{'reg__hidden_layer_sizes': (100,), 'reg__learning_rate': 'adaptive', 'reg__learning_rate_init': 0.001, 'reg__max_iter': 1000, 'reg__n_iter_no_change': 5, 'reg__random_state': 42}	0.180246	0.302684	-1.74004	mlp	none	simple	minmax	none
{'reg__hidden_layer_sizes': (100,), 'reg__learning_rate': 'adaptive', 'reg__learning_rate_init': 0.001, 'reg__max_iter': 1000, 'reg__n_iter_no_change': 5, 'reg__random_state': 42}	0.180246	0.302684	-1.74004	mlp	lof	simple	minmax	none
{'reg__hidden_layer_sizes': (100,), 'reg__learning_rate': 'adaptive', 'reg__learning_rate_init': 0.0001, 'reg__max_iter': 1000, 'reg__n_iter_no_change': 5, 'reg__random_state': 42}	0.185804	0.340819	-1.82453	mlp	none	simple	none	none
{'reg__hidden_layer_sizes': (100,), 'reg__learning_rate': 'adaptive', 'reg__learning_rate_init': 0.0001, 'reg__max_iter': 1000, 'reg__n_iter_no_change': 5, 'reg__random_state': 42}	0.185804	0.340819	-1.82453	mlp	lof	simple	none	none
{'reg__hidden_layer_sizes': (100,), 'reg__learning_rate': 'adaptive', 'reg__learning_rate_init': 0.001, 'reg__max_iter': 1000, 'reg__n_iter_no_change': 5, 'reg__random_state': 42}	0.36981	0.489571	-4.62172	mlp	lof	simple	standard	none
{'reg__hidden_layer_sizes': (100,), 'reg__learning_rate': 'adaptive', 'reg__learning_rate_init': 0.001, 'reg__max_iter': 1000, 'reg__n_iter_no_change': 5, 'reg__random_state': 42}	0.36981	0.489571	-4.62172	mlp	none	simple	standard	none
{'reg__hidden_layer_sizes': (100,), 'reg__learning_rate': 'adaptive', 'reg__learning_rate_init': 0.001, 'reg__max_iter': 1000, 'reg__n_iter_no_change': 5, 'reg__random_state': 42}	0.295202	0.406917	-10.1539	mlp	iforest	simple	minmax	none
{'reg__hidden_layer_sizes': (100,), 'reg__learning_rate': 'adaptive', 'reg__learning_rate_init': 0.001, 'reg__max_iter': 1000, 'reg__n_iter_no_change': 5, 'reg__random_state': 42}	0.717937	0.668765	-26.1266	mlp	iforest	simple	standard	none
{'reg__hidden_layer_sizes': (100,), 'reg__learning_rate': 'adaptive', 'reg__learning_rate_init': 1e-05, 'reg__max_iter': 1000, 'reg__n_iter_no_change': 5, 'reg__random_state': 42}	3.34682	1.78573	-49.8772	mlp	lof	simple	none	none
{'reg__hidden_layer_sizes': (100,), 'reg__learning_rate': 'adaptive', 'reg__learning_rate_init': 1e-05, 'reg__max_iter': 1000, 'reg__n_iter_no_change': 5, 'reg__random_state': 42}	3.34682	1.78573	-49.8772	mlp	none	simple	none	none
{'reg__hidden_layer_sizes': (100,), 'reg__learning_rate': 'adaptive', 'reg__learning_rate_init': 0.001, 'reg__max_iter': 1000, 'reg__n_iter_no_change': 5, 'reg__random_state': 42}	6.75196	2.55512	-101.641	mlp	none	simple	none	none
{'reg__hidden_layer_sizes': (100,), 'reg__learning_rate': 'adaptive', 'reg__learning_rate_init': 0.001, 'reg__max_iter': 1000, 'reg__n_iter_no_change': 5, 'reg__random_state': 42}	6.75196	2.55512	-101.641	mlp	lof	simple	none	none
{'reg__hidden_layer_sizes': (100,), 'reg__learning_rate': 'adaptive', 'reg__learning_rate_init': 0.0001, 'reg__max_iter': 1000, 'reg__n_iter_no_change': 5, 'reg__random_state': 42}	7.43549	2.66129	-112.032	mlp	lof	simple	minmax	none
{'reg__hidden_layer_sizes': (100,), 'reg__learning_rate': 'adaptive', 'reg__learning_rate_init': 0.0001, 'reg__max_iter': 1000, 'reg__n_iter_no_change': 5, 'reg__random_state': 42}	7.43549	2.66129	-112.032	mlp	none	simple	minmax	none
{'reg__hidden_layer_sizes': (100,), 'reg__learning_rate': 'adaptive', 'reg__learning_rate_init': 1e-05, 'reg__max_iter': 1000, 'reg__n_iter_no_change': 5, 'reg__random_state': 42}	3.3434	1.81558	-125.327	mlp	iforest	simple	none	none
{'reg__hidden_layer_sizes': (100,), 'reg__learning_rate': 'adaptive', 'reg__learning_rate_init': 0.0001, 'reg__max_iter': 1000, 'reg__n_iter_no_change': 5, 'reg__random_state': 42}	9.3367	2.82546	-140.933	mlp	lof	simple	standard	none
{'reg__hidden_layer_sizes': (100,), 'reg__learning_rate': 'adaptive', 'reg__learning_rate_init': 0.0001, 'reg__max_iter': 1000, 'reg__n_iter_no_change': 5, 'reg__random_state': 42}	9.3367	2.82546	-140.933	mlp	none	simple	standard	none
{'reg__hidden_layer_sizes': (100,), 'reg__learning_rate': 'adaptive', 'reg__learning_rate_init': 0.001, 'reg__max_iter': 1000, 'reg__n_iter_no_change': 5, 'reg__random_state': 42}	6.57625	2.55027	-247.477	mlp	iforest	simple	none	none
{'reg__hidden_layer_sizes': (100,), 'reg__learning_rate': 'adaptive', 'reg__learning_rate_init': 0.0001, 'reg__max_iter': 1000, 'reg__n_iter_no_change': 5, 'reg__random_state': 42}	7.1572	2.58569	-269.428	mlp	iforest	simple	minmax	none
{'reg__hidden_layer_sizes': (100,), 'reg__learning_rate': 'adaptive', 'reg__learning_rate_init': 0.0001, 'reg__max_iter': 1000, 'reg__n_iter_no_change': 5, 'reg__random_state': 42}	11.5604	3.24254	-435.799	mlp	iforest	simple	standard	none
{'reg__hidden_layer_sizes': (100,), 'reg__learning_rate': 'adaptive', 'reg__learning_rate_init': 1e-05, 'reg__max_iter': 1000, 'reg__n_iter_no_change': 5, 'reg__random_state': 42}	32.9552	5.72298	-499.973	mlp	none	simple	standard	none
{'reg__hidden_layer_sizes': (100,), 'reg__learning_rate': 'adaptive', 'reg__learning_rate_init': 1e-05, 'reg__max_iter': 1000, 'reg__n_iter_no_change': 5, 'reg__random_state': 42}	32.9552	5.72298	-499.973	mlp	lof	simple	standard	none
{'reg__hidden_layer_sizes': (100,), 'reg__learning_rate': 'adaptive', 'reg__learning_rate_init': 1e-05, 'reg__max_iter': 1000, 'reg__n_iter_no_change': 5, 'reg__random_state': 42}	34.6773	5.88173	-526.152	mlp	lof	simple	minmax	none
{'reg__hidden_layer_sizes': (100,), 'reg__learning_rate': 'adaptive', 'reg__learning_rate_init': 1e-05, 'reg__max_iter': 1000, 'reg__n_iter_no_change': 5, 'reg__random_state': 42}	34.6773	5.88173	-526.152	mlp	none	simple	minmax	none
{'reg__hidden_layer_sizes': (100,), 'reg__learning_rate': 'adaptive', 'reg__learning_rate_init': 1e-05, 'reg__max_iter': 1000, 'reg__n_iter_no_change': 5, 'reg__random_state': 42}	33.4924	5.77991	-1264.48	mlp	iforest	simple	standard	none
{'reg__hidden_layer_sizes': (100,), 'reg__learning_rate': 'adaptive', 'reg__learning_rate_init': 1e-05, 'reg__max_iter': 1000, 'reg__n_iter_no_change': 5, 'reg__random_state': 42}	34.9845	5.91128	-1320.85	mlp	iforest	simple	minmax	none

## Sheet: cls_judge_agg
split0_test_tn	split1_test_tn	split2_test_tn	split3_test_tn	split4_test_tn	split0_train_tn	split1_train_tn	split2_train_tn	split3_train_tn	split4_train_tn	split0_test_fp	split1_test_fp	split2_test_fp	split3_test_fp	split4_test_fp	split0_train_fp	split1_train_fp	split2_train_fp	split3_train_fp	split4_train_fp	split0_test_fn	split1_test_fn	split2_test_fn	split3_test_fn	split4_test_fn	split0_train_fn	split1_train_fn	split2_train_fn	split3_train_fn	split4_train_fn	split0_test_tp	split1_test_tp	split2_test_tp	split3_test_tp	split4_test_tp	split0_train_tp	split1_train_tp	split2_train_tp	split3_train_tp	split4_train_tp	split0_test_f1	split1_test_f1	split2_test_f1	split3_test_f1	split4_test_f1	split0_train_f1	split1_train_f1	split2_train_f1	split3_train_f1	split4_train_f1
5	4	4	7	6	19	26	19	18	18	3	1	5	2	3	13	9	12	13	13	3	6	1	0	3	8	10	9	10	7	7	7	8	8	5	30	25	30	30	33	0.7	0.666667	0.727273	0.888889	0.625	0.740741	0.724638	0.740741	0.722892	0.767442
5	4	4	7	6	19	26	19	18	18	3	1	5	2	3	13	9	12	13	13	3	6	1	0	3	8	10	9	10	7	7	7	8	8	5	30	25	30	30	33	0.7	0.666667	0.727273	0.888889	0.625	0.740741	0.724638	0.740741	0.722892	0.767442
5	4	4	7	6	19	26	19	18	18	3	1	5	2	3	13	9	12	13	13	3	6	1	0	3	8	10	9	10	7	7	7	8	8	5	30	25	30	30	33	0.7	0.666667	0.727273	0.888889	0.625	0.740741	0.724638	0.740741	0.722892	0.767442
4	3	4	5	5	17	20	15	13	17	4	2	5	4	4	15	15	16	18	14	2	4	1	0	3	8	7	7	7	8	8	9	8	8	5	30	28	32	33	32	0.727273	0.75	0.727273	0.8	0.588235	0.722892	0.717949	0.735632	0.725275	0.744186
1	4	0	0	0	2	23	0	0	0	8	1	9	11	8	31	14	33	31	34	0	3	0	0	0	0	9	0	0	0	10	11	10	8	10	42	29	42	44	42	0.714286	0.846154	0.689655	0.592593	0.714286	0.730435	0.716049	0.717949	0.739496	0.711864
1	4	0	2	0	4	13	0	7	0	8	1	9	9	8	29	24	33	24	34	1	2	0	1	0	1	6	0	2	0	9	12	10	7	10	41	32	42	42	42	0.666667	0.888889	0.689655	0.583333	0.714286	0.732143	0.680851	0.717949	0.763636	0.711864
0	0	0	0	0	0	0	0	0	0	9	5	9	11	8	33	37	33	31	34	0	0	0	0	0	0	0	0	0	0	10	14	10	8	10	42	38	42	44	42	0.689655	0.848485	0.689655	0.592593	0.714286	0.717949	0.672566	0.717949	0.739496	0.711864
0	0	0	0	0	0	0	0	0	0	9	5	9	11	8	33	37	33	31	34	0	0	0	0	0	0	0	0	0	0	10	14	10	8	10	42	38	42	44	42	0.689655	0.848485	0.689655	0.592593	0.714286	0.717949	0.672566	0.717949	0.739496	0.711864
0	0	0	0	0	0	0	0	0	0	9	5	9	11	8	33	37	33	31	34	0	0	0	0	0	0	0	0	0	0	10	14	10	8	10	42	38	42	44	42	0.689655	0.848485	0.689655	0.592593	0.714286	0.717949	0.672566	0.717949	0.739496	0.711864
0	0	0	0	0	0	0	0	0	0	9	5	9	11	8	33	37	33	31	34	0	0	0	0	0	0	0	0	0	0	10	14	10	8	10	42	38	42	44	42	0.689655	0.848485	0.689655	0.592593	0.714286	0.717949	0.672566	0.717949	0.739496	0.711864
0	0	0	0	0	0	0	0	0	0	9	5	9	11	8	33	37	33	31	34	0	0	0	0	0	0	0	0	0	0	10	14	10	8	10	42	38	42	44	42	0.689655	0.848485	0.689655	0.592593	0.714286	0.717949	0.672566	0.717949	0.739496	0.711864
0	0	0	0	0	0	0	0	0	0	9	5	9	11	8	33	37	33	31	34	0	0	0	0	0	0	0	0	0	0	10	14	10	8	10	42	38	42	44	42	0.689655	0.848485	0.689655	0.592593	0.714286	0.717949	0.672566	0.717949	0.739496	0.711864
0	0	0	0	0	0	0	0	0	0	8	5	9	9	9	32	35	31	31	31	0	0	0	0	0	0	0	0	0	0	10	13	9	8	8	38	35	39	40	40	0.714286	0.83871	0.666667	0.64	0.64	0.703704	0.666667	0.715596	0.720721	0.720721
0	0	0	0	0	0	0	0	0	0	8	5	9	9	9	32	35	31	31	31	0	0	0	0	0	0	0	0	0	0	10	13	9	8	8	38	35	39	40	40	0.714286	0.83871	0.666667	0.64	0.64	0.703704	0.666667	0.715596	0.720721	0.720721
0	0	0	0	0	0	0	0	0	0	8	5	9	9	9	32	35	31	31	31	0	0	0	0	0	0	0	0	0	0	10	13	9	8	8	38	35	39	40	40	0.714286	0.83871	0.666667	0.64	0.64	0.703704	0.666667	0.715596	0.720721	0.720721
0	0	0	0	0	0	0	0	0	0	8	5	9	9	9	32	35	31	31	31	0	0	0	0	0	0	0	0	0	0	10	13	9	8	8	38	35	39	40	40	0.714286	0.83871	0.666667	0.64	0.64	0.703704	0.666667	0.715596	0.720721	0.720721
0	0	0	0	0	0	0	0	0	0	8	5	9	9	9	32	35	31	31	31	0	0	0	0	0	0	0	0	0	0	10	13	9	8	8	38	35	39	40	40	0.714286	0.83871	0.666667	0.64	0.64	0.703704	0.666667	0.715596	0.720721	0.720721
0	0	0	0	0	0	0	0	0	0	8	5	9	9	9	32	35	31	31	31	0	0	0	0	0	0	0	0	0	0	10	13	9	8	8	38	35	39	40	40	0.714286	0.83871	0.666667	0.64	0.64	0.703704	0.666667	0.715596	0.720721	0.720721
6	5	4	5	4	22	28	17	20	19	3	0	5	6	4	11	9	16	11	15	4	7	1	1	1	11	11	12	9	13	6	7	9	7	9	31	27	30	35	29	0.631579	0.666667	0.75	0.666667	0.782609	0.738095	0.72973	0.681818	0.777778	0.674419
1	3	0	0	0	2	19	0	0	0	8	2	9	11	8	31	18	33	31	34	1	3	0	0	0	0	7	0	0	0	9	11	10	8	10	42	31	42	44	42	0.666667	0.814815	0.689655	0.592593	0.714286	0.730435	0.712644	0.717949	0.739496	0.711864
5	3	4	7	5	27	26	21	19	18	3	2	5	2	4	5	9	10	12	13	3	5	2	1	3	15	9	9	12	8	7	8	7	7	5	23	26	30	28	32	0.7	0.695652	0.666667	0.823529	0.588235	0.69697	0.742857	0.759494	0.7	0.752941
5	4	5	7	5	22	23	22	18	20	3	1	4	2	4	10	12	9	13	11	3	5	3	1	3	14	11	12	12	10	7	8	6	7	5	24	24	27	28	30	0.7	0.727273	0.631579	0.823529	0.588235	0.666667	0.676056	0.72	0.691358	0.740741
5	4	3	6	6	25	29	23	19	18	3	1	6	3	3	7	6	8	12	13	3	6	2	0	3	8	8	8	8	5	7	7	7	8	5	30	27	31	32	35	0.7	0.666667	0.636364	0.842105	0.625	0.8	0.794118	0.794872	0.761905	0.795455
5	4	3	6	6	27	28	23	18	15	3	1	6	3	3	5	7	8	13	16	3	6	2	0	3	8	9	8	7	5	7	7	7	8	5	30	26	31	33	35	0.7	0.666667	0.636364	0.842105	0.625	0.821918	0.764706	0.794872	0.767442	0.769231
0	0	0	0	0	0	0	0	0	0	8	10	6	6	4	26	24	28	28	30	0	0	0	0	0	0	0	0	0	0	7	5	9	9	10	33	35	31	31	30	0.636364	0.5	0.75	0.75	0.833333	0.717391	0.744681	0.688889	0.688889	0.666667
0	0	0	0	0	0	0	0	0	0	8	10	6	6	4	26	24	28	28	30	0	0	0	0	0	0	0	0	0	0	7	5	9	9	10	33	35	31	31	30	0.636364	0.5	0.75	0.75	0.833333	0.717391	0.744681	0.688889	0.688889	0.666667
0	0	0	0	0	0	0	0	0	0	8	10	6	6	4	26	24	28	28	30	0	0	0	0	0	0	0	0	0	0	7	5	9	9	10	33	35	31	31	30	0.636364	0.5	0.75	0.75	0.833333	0.717391	0.744681	0.688889	0.688889	0.666667
0	0	0	0	0	0	0	0	0	0	8	10	6	6	4	26	24	28	28	30	0	0	0	0	0	0	0	0	0	0	7	5	9	9	10	33	35	31	31	30	0.636364	0.5	0.75	0.75	0.833333	0.717391	0.744681	0.688889	0.688889	0.666667
0	0	0	0	0	0	0	0	0	0	8	10	6	6	4	26	24	28	28	30	0	0	0	0	0	0	0	0	0	0	7	5	9	9	10	33	35	31	31	30	0.636364	0.5	0.75	0.75	0.833333	0.717391	0.744681	0.688889	0.688889	0.666667
0	0	0	0	0	0	0	0	0	0	8	10	6	6	4	26	24	28	28	30	0	0	0	0	0	0	0	0	0	0	7	5	9	9	10	33	35	31	31	30	0.636364	0.5	0.75	0.75	0.833333	0.717391	0.744681	0.688889	0.688889	0.666667
0	0	0	0	0	0	0	0	0	0	8	10	6	6	4	26	24	28	28	30	0	0	0	0	0	0	0	0	0	0	7	5	9	9	10	33	35	31	31	30	0.636364	0.5	0.75	0.75	0.833333	0.717391	0.744681	0.688889	0.688889	0.666667
5	4	3	8	7	32	35	31	31	31	3	1	6	1	2	0	0	0	0	0	3	7	1	2	3	0	0	0	0	0	7	6	8	6	5	38	35	39	40	40	0.7	0.6	0.695652	0.8	0.666667	1	1	1	1	1
5	4	3	7	8	29	33	28	27	25	3	1	6	2	1	3	2	3	4	6	3	7	1	2	3	6	7	6	4	4	7	6	8	6	5	32	28	33	36	36	0.7	0.6	0.695652	0.75	0.714286	0.876712	0.861538	0.88	0.9	0.878049
3	4	3	8	7	32	35	31	31	31	5	1	6	1	2	0	0	0	0	0	2	7	1	2	3	0	0	0	0	0	8	6	8	6	5	38	35	39	40	40	0.695652	0.6	0.695652	0.8	0.666667	1	1	1	1	1
4	7	3	2	2	12	15	19	10	8	4	3	3	4	2	14	9	9	18	22	1	2	4	0	2	7	11	8	7	5	6	3	5	9	8	26	24	23	24	25	0.705882	0.545455	0.588235	0.818182	0.8	0.712329	0.705882	0.730159	0.657534	0.649351
5	3	4	7	4	23	26	20	18	18	3	2	5	2	5	9	9	11	13	13	3	6	2	0	3	9	9	9	12	8	7	7	7	8	5	29	26	30	28	32	0.7	0.636364	0.666667	0.888889	0.555556	0.763158	0.742857	0.75	0.691358	0.752941
5	4	4	7	7	32	35	31	31	31	3	1	5	2	2	0	0	0	0	0	3	7	1	2	3	0	0	0	0	0	7	6	8	6	5	38	35	39	40	40	0.7	0.6	0.727273	0.75	0.666667	1	1	1	1	1
0	2	0	0	0	0	2	1	0	0	8	8	6	6	4	26	22	27	28	30	0	1	0	0	0	0	1	1	0	0	7	4	9	9	10	33	34	30	31	30	0.636364	0.470588	0.75	0.75	0.833333	0.717391	0.747253	0.681818	0.688889	0.666667
5	4	5	6	7	28	28	23	23	20	3	1	4	3	2	4	7	8	8	11	3	6	2	2	3	13	9	9	12	7	7	7	7	6	5	25	26	30	28	33	0.7	0.666667	0.7	0.705882	0.666667	0.746269	0.764706	0.779221	0.736842	0.785714
5	5	4	4	4	22	28	17	19	18	4	0	5	7	4	11	9	16	12	16	4	7	1	1	1	11	11	12	9	13	6	7	9	7	9	31	27	30	35	29	0.6	0.666667	0.75	0.636364	0.782609	0.738095	0.72973	0.681818	0.769231	0.666667
5	4	4	8	6	21	26	20	21	19	3	1	5	1	3	11	9	11	10	12	3	6	1	3	3	11	10	11	14	12	7	7	8	5	5	27	25	28	26	28	0.7	0.666667	0.727273	0.714286	0.625	0.710526	0.724638	0.717949	0.684211	0.7
5	4	4	8	6	21	26	20	22	18	3	1	5	1	3	11	9	11	9	13	3	6	1	3	3	11	10	11	15	10	7	7	8	5	5	27	25	28	25	30	0.7	0.666667	0.727273	0.714286	0.625	0.710526	0.724638	0.717949	0.675676	0.722892
5	4	4	8	6	21	26	20	22	19	3	1	5	1	3	11	9	11	9	12	3	6	1	3	3	11	10	11	15	12	7	7	8	5	5	27	25	28	25	28	0.7	0.666667	0.727273	0.714286	0.625	0.710526	0.724638	0.717949	0.675676	0.7
0	0	3	0	2	0	0	12	1	8	8	10	3	6	2	26	24	16	27	22	0	0	2	0	2	0	0	5	1	5	7	5	7	9	8	33	35	26	30	25	0.636364	0.5	0.736842	0.75	0.8	0.717391	0.744681	0.712329	0.681818	0.649351
5	4	4	7	8	30	33	28	27	26	3	1	5	2	1	2	2	3	4	5	4	7	1	2	3	6	6	6	4	5	6	6	8	6	5	32	29	33	36	35	0.631579	0.6	0.727273	0.75	0.714286	0.888889	0.878788	0.88	0.9	0.875
0	0	0	0	3	0	0	0	0	20	8	10	6	6	1	26	24	28	28	10	0	0	0	0	3	0	0	0	0	9	7	5	9	9	7	33	35	31	31	21	0.636364	0.5	0.75	0.75	0.777778	0.717391	0.744681	0.688889	0.688889	0.688525
1	4	0	0	0	4	20	0	0	0	8	1	9	11	8	29	17	33	31	34	2	4	0	0	0	1	8	0	0	0	8	10	10	8	10	41	30	42	44	42	0.615385	0.8	0.689655	0.592593	0.714286	0.732143	0.705882	0.717949	0.739496	0.711864
0	3	0	0	0	0	20	0	0	0	8	2	9	9	9	32	15	31	31	31	0	4	0	0	0	0	7	0	0	0	10	9	9	8	8	38	28	39	40	40	0.714286	0.75	0.666667	0.64	0.64	0.703704	0.717949	0.715596	0.720721	0.720721
5	4	4	6	7	27	29	24	23	21	3	1	5	3	2	5	6	7	8	10	3	6	2	2	3	13	8	9	13	8	7	7	7	6	5	25	27	30	27	32	0.7	0.666667	0.666667	0.705882	0.666667	0.735294	0.794118	0.789474	0.72	0.780488
5	4	3	5	5	25	29	20	17	21	3	1	6	4	4	7	6	11	14	10	2	7	2	0	3	10	10	8	10	7	8	6	7	8	5	28	25	31	30	33	0.761905	0.6	0.636364	0.8	0.588235	0.767123	0.757576	0.765432	0.714286	0.795181
5	4	3	6	1	26	29	21	15	8	3	1	6	3	8	6	6	10	16	23	2	7	2	0	2	12	10	8	7	0	8	6	7	8	6	26	25	31	33	40	0.761905	0.6	0.636364	0.842105	0.545455	0.742857	0.757576	0.775	0.741573	0.776699
5	4	3	6	1	25	29	21	15	8	3	1	6	3	8	7	6	10	16	23	2	7	2	0	2	10	10	8	7	0	8	6	7	8	6	28	25	31	33	40	0.761905	0.6	0.636364	0.842105	0.545455	0.767123	0.757576	0.775	0.741573	0.776699
1	3	0	0	0	0	26	0	0	0	7	2	9	9	9	32	9	31	31	31	0	5	0	0	0	1	9	0	0	0	10	8	9	8	8	37	26	39	40	40	0.740741	0.695652	0.666667	0.64	0.64	0.691589	0.742857	0.715596	0.720721	0.720721
5	3	4	7	4	20	25	19	17	19	3	2	5	2	5	12	10	12	14	12	3	7	2	0	3	9	10	9	10	7	7	6	7	8	5	29	25	30	30	33	0.7	0.571429	0.666667	0.888889	0.555556	0.734177	0.714286	0.740741	0.714286	0.776471
5	4	5	7	8	30	33	27	28	25	3	1	4	2	1	2	2	4	3	6	3	7	2	3	3	8	7	8	7	6	7	6	7	5	5	30	28	31	33	34	0.7	0.6	0.7	0.666667	0.714286	0.857143	0.861538	0.837838	0.868421	0.85
4	4	5	7	7	32	35	31	31	31	4	1	4	2	2	0	0	0	0	0	4	7	1	2	3	0	0	0	0	0	6	6	8	6	5	38	35	39	40	40	0.6	0.6	0.761905	0.75	0.666667	1	1	1	1	1
6	5	5	5	6	23	27	23	20	26	3	0	4	6	2	10	10	10	11	8	6	7	1	2	1	11	14	12	9	19	4	7	9	6	9	31	24	30	35	23	0.470588	0.666667	0.782609	0.6	0.857143	0.746988	0.666667	0.731707	0.777778	0.630137
6	5	5	5	6	23	27	23	20	26	3	0	4	6	2	10	10	10	11	8	6	7	1	2	1	11	14	12	9	19	4	7	9	6	9	31	24	30	35	23	0.470588	0.666667	0.782609	0.6	0.857143	0.746988	0.666667	0.731707	0.777778	0.630137
6	5	5	5	6	23	27	23	20	26	3	0	4	6	2	10	10	10	11	8	6	7	1	2	1	11	14	12	9	19	4	7	9	6	9	31	24	30	35	23	0.470588	0.666667	0.782609	0.6	0.857143	0.746988	0.666667	0.731707	0.777778	0.630137
4	4	0	2	0	14	22	0	9	0	5	1	9	9	8	19	15	33	22	34	3	5	0	1	0	6	10	0	5	0	7	9	10	7	10	36	28	42	39	42	0.636364	0.75	0.689655	0.583333	0.714286	0.742268	0.691358	0.717949	0.742857	0.711864
5	3	4	6	3	19	26	18	15	17	3	2	5	3	6	13	9	13	16	14	3	7	1	0	3	9	9	9	9	7	7	6	8	8	5	29	26	30	31	33	0.7	0.571429	0.727273	0.842105	0.526316	0.725	0.742857	0.731707	0.712644	0.758621
5	5	7	5	4	29	32	25	23	23	4	0	2	6	4	4	5	8	8	11	6	6	2	2	1	10	10	10	9	9	4	8	8	6	9	32	28	32	35	33	0.444444	0.727273	0.8	0.6	0.782609	0.820513	0.788732	0.780488	0.804598	0.767442
5	6	3	3	3	16	13	19	22	21	3	4	3	3	1	10	11	9	6	9	2	2	3	2	3	8	8	9	12	9	5	3	6	7	7	25	27	22	19	21	0.666667	0.5	0.666667	0.736842	0.777778	0.735294	0.739726	0.709677	0.678571	0.7
5	4	4	7	8	31	33	29	28	27	3	1	5	2	1	1	2	2	3	4	3	7	2	3	3	8	6	7	7	7	7	6	7	5	5	30	29	32	33	33	0.7	0.6	0.666667	0.666667	0.714286	0.869565	0.878788	0.876712	0.868421	0.857143
6	5	5	4	3	26	24	28	28	30	2	5	1	2	1	0	0	0	0	0	2	3	3	3	2	0	0	0	0	0	5	2	6	6	8	33	35	31	31	30	0.714286	0.333333	0.75	0.705882	0.842105	1	1	1	1	1
0	0	0	0	3	0	0	0	0	20	8	10	6	6	1	26	24	28	28	10	0	0	0	0	4	0	0	0	0	10	7	5	9	9	6	33	35	31	31	20	0.636364	0.5	0.75	0.75	0.705882	0.717391	0.744681	0.688889	0.688889	0.666667
0	0	0	0	3	0	0	0	0	20	8	10	6	6	1	26	24	28	28	10	0	0	0	0	4	0	0	0	0	12	7	5	9	9	6	33	35	31	31	18	0.636364	0.5	0.75	0.75	0.705882	0.717391	0.744681	0.688889	0.688889	0.62069
5	5	5	4	4	17	14	22	24	25	3	5	1	2	0	9	10	6	4	5	2	2	3	3	4	9	8	10	11	10	5	3	6	6	6	24	27	21	20	20	0.666667	0.461538	0.75	0.705882	0.75	0.727273	0.75	0.724138	0.727273	0.727273
5	5	5	4	4	18	15	22	22	24	3	5	1	2	0	8	9	6	6	6	2	2	3	3	4	9	8	10	12	10	5	3	6	6	6	24	27	21	19	20	0.666667	0.461538	0.75	0.705882	0.75	0.738462	0.760563	0.724138	0.678571	0.714286
4	5	4	5	5	21	32	22	20	23	5	0	5	6	3	12	5	11	11	11	4	9	1	1	1	6	11	9	9	10	6	5	9	7	9	36	27	33	35	32	0.571429	0.526316	0.75	0.666667	0.818182	0.8	0.771429	0.767442	0.777778	0.752941
2	5	5	4	6	33	37	33	31	34	7	0	4	7	2	0	0	0	0	0	4	9	2	1	0	0	0	0	0	0	6	5	8	7	10	42	38	42	44	42	0.521739	0.526316	0.727273	0.636364	0.909091	1	1	1	1	1
6	5	7	5	6	22	28	22	23	25	3	0	2	6	2	11	9	11	8	9	6	7	1	3	2	11	14	15	9	19	4	7	9	5	8	31	24	27	35	23	0.470588	0.666667	0.857143	0.526316	0.8	0.738095	0.676056	0.675	0.804598	0.621622
5	5	6	5	4	23	32	21	22	20	4	0	3	6	4	10	5	12	9	14	5	7	1	3	1	8	11	10	8	9	5	7	9	5	9	34	27	32	36	33	0.526316	0.666667	0.818182	0.526316	0.782609	0.790698	0.771429	0.744186	0.808989	0.741573
4	4	3	0	3	17	23	13	0	16	4	1	6	9	6	15	12	18	31	15	2	5	1	0	3	9	11	6	0	6	8	8	8	8	5	29	24	33	40	34	0.727273	0.727273	0.695652	0.64	0.526316	0.707317	0.676056	0.733333	0.720721	0.764045
6	5	8	6	6	25	32	25	25	28	3	0	1	5	2	8	5	8	6	6	6	7	2	4	1	11	11	16	12	15	4	7	8	4	9	31	27	26	32	27	0.470588	0.666667	0.842105	0.470588	0.857143	0.765432	0.771429	0.684211	0.780488	0.72
4	5	4	5	6	22	32	21	20	24	5	0	5	6	2	11	5	12	11	10	4	9	1	2	1	6	12	9	9	10	6	5	9	6	9	36	26	33	35	32	0.571429	0.526316	0.75	0.6	0.857143	0.808989	0.753623	0.758621	0.777778	0.761905
5	4	5	7	2	27	29	23	21	8	3	1	4	2	7	5	6	8	10	23	2	7	2	3	2	12	10	9	16	0	8	6	7	5	6	26	25	30	24	40	0.761905	0.6	0.7	0.666667	0.571429	0.753623	0.757576	0.779221	0.648649	0.776699
4	4	3	3	3	12	12	18	16	17	4	6	3	3	1	14	12	10	12	13	2	2	3	1	3	8	7	8	10	8	5	3	6	8	7	25	28	23	21	22	0.625	0.428571	0.666667	0.8	0.777778	0.694444	0.746667	0.71875	0.65625	0.676923
6	6	4	3	3	26	24	28	28	30	2	4	2	3	1	0	0	0	0	0	2	3	3	3	2	0	0	0	0	0	5	2	6	6	8	33	35	31	31	30	0.714286	0.363636	0.705882	0.666667	0.842105	1	1	1	1	1
5	4	3	6	5	24	29	20	18	21	3	1	6	3	4	8	6	11	13	10	2	7	2	2	3	8	10	8	10	7	8	6	7	6	5	30	25	31	30	33	0.761905	0.6	0.636364	0.705882	0.588235	0.789474	0.757576	0.765432	0.722892	0.795181
4	5	4	5	5	22	27	25	21	22	5	0	5	6	3	11	10	8	10	12	7	6	1	2	0	8	11	10	9	12	3	8	9	6	10	34	27	32	35	30	0.333333	0.727273	0.75	0.6	0.869565	0.781609	0.72	0.780488	0.786517	0.714286
4	5	4	5	5	21	26	25	21	22	5	0	5	6	3	12	11	8	10	12	7	6	1	2	0	6	11	10	9	10	3	8	9	6	10	36	27	32	35	32	0.333333	0.727273	0.75	0.6	0.869565	0.8	0.710526	0.780488	0.786517	0.744186
6	5	6	4	4	25	23	26	27	29	2	5	0	2	0	1	1	2	1	1	3	3	3	2	4	10	6	10	11	10	4	2	6	7	6	23	29	21	20	20	0.615385	0.333333	0.8	0.777778	0.75	0.807018	0.892308	0.777778	0.769231	0.784314
6	7	3	3	3	20	15	19	19	19	2	3	3	3	1	6	9	9	9	11	4	2	4	1	2	13	12	9	10	10	3	3	5	8	8	20	23	22	21	20	0.5	0.545455	0.588235	0.8	0.842105	0.677966	0.686567	0.709677	0.688525	0.655738
5	4	3	3	1	26	29	17	15	8	3	1	6	6	8	6	6	14	16	23	2	7	2	0	2	12	10	6	8	0	8	6	7	8	6	26	25	33	32	40	0.761905	0.6	0.636364	0.727273	0.545455	0.742857	0.757576	0.767442	0.727273	0.776699
4	5	4	5	6	26	27	23	21	25	5	0	5	6	2	7	10	10	10	9	7	6	1	2	1	8	9	10	8	12	3	8	9	6	9	34	29	32	36	30	0.333333	0.727273	0.75	0.6	0.857143	0.819277	0.753247	0.761905	0.8	0.740741
6	7	3	3	3	16	15	19	23	20	2	3	3	3	1	10	9	9	5	10	3	2	4	2	3	9	11	9	12	9	4	3	5	7	7	24	24	22	19	21	0.615385	0.545455	0.588235	0.736842	0.777778	0.716418	0.705882	0.709677	0.690909	0.688525
6	7	3	3	3	26	22	28	26	28	2	3	3	3	1	0	2	0	2	2	3	2	4	2	3	5	5	7	5	6	4	3	5	7	7	28	30	24	26	24	0.615385	0.545455	0.588235	0.736842	0.777778	0.918033	0.895522	0.872727	0.881356	0.857143
5	3	5	7	6	23	25	21	20	21	3	2	4	2	3	9	10	10	11	10	3	7	2	3	3	12	10	11	12	11	7	6	7	5	5	26	25	28	28	29	0.7	0.571429	0.7	0.666667	0.625	0.712329	0.714286	0.727273	0.708861	0.734177
0	4	0	0	0	0	26	0	0	0	8	1	9	9	9	32	9	31	31	31	0	7	0	0	0	0	12	0	0	0	10	6	9	8	8	38	23	39	40	40	0.714286	0.6	0.666667	0.64	0.64	0.703704	0.686567	0.715596	0.720721	0.720721
5	5	4	6	4	23	29	26	26	23	3	0	5	3	5	9	6	5	5	8	3	7	2	2	3	12	9	9	15	9	7	6	7	6	5	26	26	30	25	31	0.7	0.631579	0.666667	0.705882	0.555556	0.712329	0.776119	0.810811	0.714286	0.78481
5	3	5	7	6	27	26	23	20	20	3	2	4	2	3	5	9	8	11	11	3	6	3	3	3	14	9	11	13	9	7	7	6	5	5	24	26	28	27	31	0.7	0.636364	0.631579	0.666667	0.625	0.716418	0.742857	0.746667	0.692308	0.756098
5	4	5	7	5	28	29	23	21	18	3	1	4	2	4	4	6	8	10	13	3	7	2	3	3	12	10	9	15	5	7	6	7	5	5	26	25	30	25	35	0.7	0.6	0.7	0.666667	0.588235	0.764706	0.757576	0.779221	0.666667	0.795455
5	4	3	5	5	25	30	22	20	22	3	1	6	4	4	7	5	9	11	9	3	7	1	2	3	6	7	5	7	5	7	6	8	6	5	32	28	34	33	35	0.7	0.6	0.695652	0.666667	0.588235	0.831169	0.823529	0.829268	0.785714	0.833333
4	5	4	5	6	31	37	30	26	28	5	0	5	6	2	2	0	3	5	6	4	9	2	2	1	5	7	5	7	8	6	5	8	6	9	37	31	37	37	34	0.571429	0.526316	0.695652	0.6	0.857143	0.91358	0.898551	0.902439	0.860465	0.829268
4	4	3	4	5	23	30	24	17	21	4	1	6	5	4	9	5	7	14	10	2	6	2	2	3	6	8	6	8	7	8	7	7	6	5	32	27	33	32	33	0.727273	0.666667	0.636364	0.631579	0.588235	0.810127	0.80597	0.835443	0.744186	0.795181
5	4	0	5	0	22	17	0	23	3	4	1	9	6	8	11	20	33	8	31	6	4	0	2	0	12	7	0	12	2	4	10	10	6	10	30	31	42	32	40	0.444444	0.8	0.689655	0.6	0.714286	0.722892	0.696629	0.717949	0.761905	0.707965
5	5	6	5	7	23	26	20	23	26	4	0	3	6	1	10	11	13	8	8	6	7	2	3	2	12	13	11	12	19	4	7	8	5	8	30	25	31	32	23	0.444444	0.666667	0.761905	0.526316	0.842105	0.731707	0.675676	0.72093	0.761905	0.630137
5	4	3	7	5	26	30	22	24	21	3	1	6	2	4	6	5	9	7	10	4	7	0	3	3	8	7	7	10	8	6	6	9	5	5	30	28	32	30	32	0.631579	0.6	0.75	0.666667	0.588235	0.810811	0.823529	0.8	0.779221	0.780488
5	4	5	8	5	29	27	23	26	23	3	1	4	1	4	3	8	8	5	8	3	7	3	3	3	13	10	10	17	9	7	6	6	5	5	25	25	29	23	31	0.7	0.6	0.631579	0.714286	0.588235	0.757576	0.735294	0.763158	0.676471	0.78481
6	5	7	6	6	29	32	29	28	28	3	0	2	5	2	4	5	4	3	6	7	6	2	4	1	11	10	11	15	14	3	8	8	4	9	31	28	31	29	28	0.375	0.727273	0.8	0.470588	0.857143	0.805195	0.788732	0.805195	0.763158	0.736842
5	5	4	7	6	30	27	24	27	24	3	0	5	2	3	2	8	7	4	7	5	7	2	2	3	11	8	9	14	8	5	6	7	6	5	27	27	30	26	32	0.555556	0.631579	0.666667	0.75	0.625	0.80597	0.771429	0.789474	0.742857	0.810127
6	5	5	4	4	23	23	25	26	29	2	5	1	2	0	3	1	3	2	1	3	3	3	2	4	7	5	9	10	10	4	2	6	7	6	26	30	22	21	20	0.615385	0.333333	0.75	0.777778	0.75	0.83871	0.909091	0.785714	0.777778	0.784314
6	5	5	4	4	26	23	26	27	29	2	5	1	2	0	0	1	2	1	1	3	3	3	2	4	10	5	10	10	9	4	2	6	7	6	23	30	21	21	21	0.615385	0.333333	0.75	0.777778	0.75	0.821429	0.909091	0.777778	0.792453	0.807692
5	4	4	8	7	31	30	27	27	26	3	1	5	1	2	1	5	4	4	5	5	7	3	2	3	13	9	11	12	8	5	6	6	6	5	25	26	28	28	32	0.555556	0.6	0.6	0.8	0.666667	0.78125	0.787879	0.788732	0.777778	0.831169
5	4	4	7	5	24	26	22	23	19	3	1	5	2	4	8	9	9	8	12	3	7	2	3	3	14	12	10	14	9	7	6	7	5	5	24	23	29	26	31	0.7	0.6	0.666667	0.666667	0.588235	0.685714	0.686567	0.753247	0.702703	0.746988
5	5	4	5	4	21	29	19	23	20	3	0	5	4	5	11	6	12	8	11	3	7	2	2	3	10	9	9	11	9	7	6	7	6	5	28	26	30	29	31	0.7	0.631579	0.666667	0.666667	0.555556	0.727273	0.776119	0.740741	0.753247	0.756098
5	4	4	3	3	20	27	16	18	17	4	1	5	8	5	13	10	17	13	17	4	8	1	2	1	9	10	10	9	10	6	6	9	6	9	33	28	32	35	32	0.6	0.571429	0.75	0.545455	0.75	0.75	0.736842	0.703297	0.76087	0.703297
6	8	4	3	3	21	15	20	19	19	2	2	2	3	1	5	9	8	9	11	4	3	4	1	2	13	12	9	10	10	3	2	5	8	8	20	23	22	21	20	0.5	0.444444	0.625	0.8	0.842105	0.689655	0.686567	0.721311	0.688525	0.655738
5	5	4	7	3	26	28	22	24	19	3	0	5	2	6	6	7	9	7	12	4	7	2	2	3	12	10	9	12	7	6	6	7	6	5	26	25	30	28	33	0.631579	0.631579	0.666667	0.75	0.526316	0.742857	0.746269	0.769231	0.746667	0.776471
4	4	2	3	3	17	10	20	23	24	4	6	4	3	1	9	14	8	5	6	2	2	3	2	3	6	5	8	10	8	5	3	6	7	7	27	30	23	21	22	0.625	0.428571	0.631579	0.736842	0.777778	0.782609	0.759494	0.741935	0.736842	0.758621
1	5	4	5	5	31	33	29	29	28	7	0	5	4	4	1	2	2	2	3	3	7	1	2	3	6	6	3	5	5	7	6	8	6	5	32	29	36	35	35	0.583333	0.631579	0.727273	0.666667	0.588235	0.901408	0.878788	0.935065	0.909091	0.897436
4	5	4	4	7	30	37	29	26	27	5	0	5	7	1	3	0	4	5	7	5	9	2	2	1	5	6	6	7	7	5	5	8	6	9	37	32	36	37	35	0.5	0.526316	0.695652	0.571429	0.9	0.902439	0.914286	0.878049	0.860465	0.833333
5	6	3	3	3	16	14	19	18	19	3	4	3	3	1	10	10	9	10	11	4	2	4	1	2	7	10	8	11	10	3	3	5	8	8	26	25	23	20	20	0.461538	0.5	0.588235	0.8	0.842105	0.753623	0.714286	0.730159	0.655738	0.655738
5	6	3	3	3	16	14	19	18	19	3	4	3	3	1	10	10	9	10	11	4	2	4	1	2	7	10	8	11	10	3	3	5	8	8	26	25	23	20	20	0.461538	0.5	0.588235	0.8	0.842105	0.753623	0.714286	0.730159	0.655738	0.655738
5	6	3	3	3	16	14	19	18	19	3	4	3	3	1	10	10	9	10	11	4	2	4	1	2	7	10	8	11	10	3	3	5	8	8	26	25	23	20	20	0.461538	0.5	0.588235	0.8	0.842105	0.753623	0.714286	0.730159	0.655738	0.655738
5	5	6	3	4	23	23	25	26	29	3	5	0	3	0	3	1	3	2	1	3	3	3	2	4	6	5	9	8	9	4	2	6	7	6	27	30	22	23	21	0.571429	0.333333	0.8	0.736842	0.75	0.857143	0.909091	0.785714	0.821429	0.807692
0	4	0	0	0	0	26	0	0	0	8	1	9	9	9	32	9	31	31	31	0	8	0	0	0	0	12	0	0	0	10	5	9	8	8	38	23	39	40	40	0.714286	0.526316	0.666667	0.64	0.64	0.703704	0.686567	0.715596	0.720721	0.720721
5	4	5	5	5	28	29	23	18	21	3	1	4	4	4	4	6	8	13	10	4	7	2	2	3	15	10	9	11	8	6	6	7	6	5	23	25	30	29	32	0.631579	0.6	0.7	0.666667	0.588235	0.707692	0.757576	0.779221	0.707317	0.780488
6	7	4	3	3	26	24	28	28	30	2	3	2	3	1	0	0	0	0	0	2	3	3	4	3	0	0	0	0	0	5	2	6	5	7	33	35	31	31	30	0.714286	0.4	0.705882	0.588235	0.777778	1	1	1	1	1
5	4	3	6	1	27	28	24	18	8	3	1	6	3	8	5	7	7	13	23	4	8	2	0	2	17	13	8	10	0	6	5	7	8	6	21	22	31	30	40	0.631579	0.526316	0.636364	0.842105	0.545455	0.65625	0.6875	0.805195	0.722892	0.776699
5	4	4	4	5	26	27	25	19	21	3	1	5	5	4	6	8	6	12	10	2	7	3	2	3	12	7	11	12	8	8	6	6	6	5	26	28	28	28	32	0.761905	0.6	0.6	0.631579	0.588235	0.742857	0.788732	0.767123	0.7	0.780488
5	4	4	6	5	25	30	23	18	24	3	1	5	3	4	7	5	8	13	7	4	6	2	3	3	9	8	9	10	9	6	7	7	5	5	29	27	30	30	31	0.631579	0.666667	0.666667	0.625	0.588235	0.783784	0.80597	0.779221	0.722892	0.794872
5	5	5	3	6	31	34	29	29	31	4	0	4	8	2	2	3	4	2	3	5	7	2	4	1	8	9	3	9	8	5	7	8	4	9	34	29	39	35	34	0.526316	0.666667	0.727273	0.4	0.857143	0.871795	0.828571	0.917647	0.864198	0.860759
4	5	3	5	6	27	31	23	21	25	5	0	6	6	2	6	6	10	10	9	7	7	1	2	1	6	9	12	8	11	3	7	9	6	9	36	29	30	36	31	0.333333	0.666667	0.72	0.6	0.857143	0.857143	0.794521	0.731707	0.8	0.756098
5	4	4	7	3	24	27	22	24	18	3	1	5	2	6	8	8	9	7	13	3	7	3	2	3	11	10	9	12	7	7	6	6	6	5	27	25	30	28	33	0.7	0.6	0.6	0.75	0.526316	0.739726	0.735294	0.769231	0.746667	0.767442
6	8	3	3	3	20	15	19	19	19	2	2	3	3	1	6	9	9	9	11	4	3	4	1	2	13	12	9	10	10	3	2	5	8	8	20	23	22	21	20	0.5	0.444444	0.588235	0.8	0.842105	0.677966	0.686567	0.709677	0.688525	0.655738
8	5	7	6	6	24	27	25	24	26	1	0	2	5	2	9	10	8	7	8	7	7	1	3	4	14	14	18	13	22	3	7	9	5	6	28	24	24	31	20	0.428571	0.666667	0.857143	0.555556	0.666667	0.708861	0.666667	0.648649	0.756098	0.571429
8	5	7	6	6	24	27	25	24	26	1	0	2	5	2	9	10	8	7	8	7	7	1	3	4	14	14	18	13	21	3	7	9	5	6	28	24	24	31	21	0.428571	0.666667	0.857143	0.555556	0.666667	0.708861	0.666667	0.648649	0.756098	0.591549
8	5	7	6	6	24	27	25	24	26	1	0	2	5	2	9	10	8	7	8	7	7	1	3	4	14	14	18	13	22	3	7	9	5	6	28	24	24	31	20	0.428571	0.666667	0.857143	0.555556	0.666667	0.708861	0.666667	0.648649	0.756098	0.571429
5	5	7	6	6	30	32	30	27	28	4	0	2	5	2	3	5	3	4	6	6	8	2	4	1	11	11	11	11	13	4	6	8	4	9	31	27	31	33	29	0.444444	0.6	0.8	0.470588	0.857143	0.815789	0.771429	0.815789	0.814815	0.753247
5	5	4	8	5	31	28	23	27	25	3	0	5	1	4	1	7	8	4	6	4	7	3	3	3	14	10	9	16	10	6	6	6	5	5	24	25	30	24	30	0.631579	0.631579	0.6	0.714286	0.588235	0.761905	0.746269	0.779221	0.705882	0.789474
5	4	3	6	5	25	29	21	20	21	3	1	6	3	4	7	6	10	11	10	4	7	2	2	3	11	10	8	14	7	6	6	7	6	5	27	25	31	26	33	0.631579	0.6	0.636364	0.705882	0.588235	0.75	0.757576	0.775	0.675325	0.795181
6	5	6	5	6	23	28	24	24	26	3	0	3	6	2	10	9	9	7	8	7	7	1	4	1	11	11	16	13	16	3	7	9	4	9	31	27	26	31	26	0.375	0.666667	0.818182	0.444444	0.857143	0.746988	0.72973	0.675325	0.756098	0.684211
6	5	6	5	6	21	28	22	23	27	3	0	3	6	2	12	9	11	8	7	7	7	1	4	1	11	11	15	11	17	3	7	9	4	9	31	27	27	33	25	0.375	0.666667	0.818182	0.444444	0.857143	0.729412	0.72973	0.675	0.776471	0.675676
5	3	4	7	4	22	26	20	20	20	3	2	5	2	5	10	9	11	11	11	3	7	2	3	3	12	9	9	12	9	7	6	7	5	5	26	26	30	28	31	0.7	0.571429	0.666667	0.666667	0.555556	0.702703	0.742857	0.75	0.708861	0.756098
6	5	4	4	3	26	24	28	28	30	2	5	2	2	1	0	0	0	0	0	2	3	4	3	3	0	0	0	0	0	5	2	5	6	7	33	35	31	31	30	0.714286	0.333333	0.625	0.705882	0.777778	1	1	1	1	1
4	4	6	5	2	21	29	17	22	20	5	1	3	6	6	12	8	16	9	14	5	8	2	2	1	9	11	9	9	9	5	6	8	6	9	33	27	33	35	33	0.5	0.571429	0.761905	0.6	0.72	0.758621	0.739726	0.725275	0.795455	0.741573
5	4	5	7	6	24	26	22	23	19	3	1	4	2	3	8	9	9	8	12	3	8	3	3	3	14	12	12	14	9	7	5	6	5	5	24	23	27	26	31	0.7	0.526316	0.631579	0.666667	0.625	0.685714	0.686567	0.72	0.702703	0.746988
6	4	3	7	7	29	31	28	27	26	2	1	6	2	2	3	4	3	4	5	5	7	2	2	4	11	8	9	12	8	5	6	7	6	4	27	27	30	28	32	0.588235	0.6	0.636364	0.75	0.571429	0.794118	0.818182	0.833333	0.777778	0.831169
2	5	6	4	5	33	37	33	31	34	7	0	3	7	3	0	0	0	0	0	4	11	2	1	0	0	0	0	0	0	6	3	8	7	10	42	38	42	44	42	0.521739	0.352941	0.761905	0.636364	0.869565	1	1	1	1	1
4	5	5	5	6	31	37	30	30	29	5	0	4	6	2	2	0	3	1	5	5	9	2	3	1	7	7	8	7	9	5	5	8	5	9	35	31	34	37	33	0.5	0.526316	0.727273	0.526316	0.857143	0.886076	0.898551	0.860759	0.902439	0.825
1	5	4	5	3	31	33	31	29	28	7	0	5	4	6	1	2	0	2	3	3	7	1	2	3	6	6	5	6	6	7	6	8	6	5	32	29	34	34	34	0.583333	0.631579	0.727273	0.666667	0.526316	0.901408	0.878788	0.931507	0.894737	0.883117
4	4	6	1	4	26	22	27	26	29	4	6	0	5	0	0	2	1	2	1	3	3	3	2	3	3	2	4	4	4	4	2	6	7	7	30	33	27	27	26	0.533333	0.307692	0.8	0.666667	0.823529	0.952381	0.942857	0.915254	0.9	0.912281
5	6	3	3	3	12	13	19	16	19	3	4	3	3	1	14	11	9	12	11	4	2	4	1	3	8	7	8	10	10	3	3	5	8	7	25	28	23	21	20	0.461538	0.5	0.588235	0.8	0.777778	0.694444	0.756757	0.730159	0.65625	0.655738
5	4	3	7	5	27	29	22	23	21	3	1	6	2	4	5	6	9	8	10	4	7	2	3	3	13	10	8	16	8	6	6	7	5	5	25	25	31	24	32	0.631579	0.6	0.636364	0.666667	0.588235	0.735294	0.757576	0.78481	0.666667	0.780488
5	4	3	7	5	27	27	16	28	21	3	1	6	2	4	5	8	15	3	10	4	7	2	3	3	13	7	6	17	8	6	6	7	5	5	25	28	33	23	32	0.631579	0.6	0.636364	0.666667	0.588235	0.735294	0.788732	0.758621	0.69697	0.780488
5	5	7	5	3	24	32	22	23	20	4	0	2	6	5	9	5	11	8	14	6	8	2	3	1	9	11	9	9	9	4	6	8	5	9	33	27	33	35	33	0.444444	0.6	0.8	0.526316	0.75	0.785714	0.771429	0.767442	0.804598	0.741573
4	5	3	7	6	27	31	26	21	25	5	0	6	4	2	6	6	7	10	9	7	8	1	2	2	7	6	9	6	10	3	6	9	6	8	35	32	33	38	32	0.333333	0.6	0.72	0.666667	0.8	0.843373	0.842105	0.804878	0.826087	0.771084
6	7	3	3	3	25	21	28	27	28	2	3	3	3	1	1	3	0	1	2	3	3	4	2	3	7	5	7	6	6	4	2	5	7	7	26	30	24	25	24	0.615385	0.4	0.588235	0.736842	0.777778	0.866667	0.882353	0.872727	0.877193	0.857143
4	5	4	5	6	25	27	25	25	28	5	0	5	6	2	8	10	8	6	6	7	6	1	4	1	9	11	10	13	19	3	8	9	4	9	33	27	32	31	23	0.333333	0.727273	0.75	0.444444	0.857143	0.795181	0.72	0.780488	0.765432	0.647887
4	5	4	7	6	26	29	24	24	23	5	0	5	4	2	7	8	9	7	11	7	6	1	4	2	8	8	11	10	10	3	8	9	4	8	34	30	31	34	32	0.333333	0.727273	0.75	0.5	0.8	0.819277	0.789474	0.756098	0.8	0.752941
6	8	3	3	3	17	15	20	19	19	2	2	3	3	1	9	9	8	9	11	4	3	4	1	3	12	11	10	12	10	3	2	5	8	7	21	24	21	19	20	0.5	0.444444	0.588235	0.8	0.777778	0.666667	0.705882	0.7	0.644068	0.655738
6	8	3	3	3	17	15	20	19	17	2	2	3	3	1	9	9	8	9	13	4	3	4	1	3	11	11	10	12	8	3	2	5	8	7	22	24	21	19	22	0.5	0.444444	0.588235	0.8	0.777778	0.6875	0.705882	0.7	0.644068	0.676923
4	4	2	3	3	17	11	21	22	24	4	6	4	3	1	9	13	7	6	6	3	2	3	2	3	6	4	8	10	8	4	3	6	7	7	27	31	23	21	22	0.533333	0.428571	0.631579	0.736842	0.777778	0.782609	0.78481	0.754098	0.724138	0.758621
5	5	7	5	5	30	32	30	25	25	4	0	2	6	3	3	5	3	6	9	6	8	2	4	1	11	11	11	9	10	4	6	8	4	9	31	27	31	35	32	0.444444	0.6	0.8	0.444444	0.818182	0.815789	0.771429	0.815789	0.823529	0.771084
5	4	4	3	3	19	20	21	22	24	3	6	2	3	1	7	4	7	6	6	4	1	4	0	5	6	5	7	10	8	3	4	5	9	5	27	30	24	21	22	0.461538	0.533333	0.625	0.857143	0.625	0.80597	0.869565	0.774194	0.724138	0.758621
5	6	3	3	3	25	21	28	26	28	3	4	3	3	1	1	3	0	2	2	3	3	4	1	3	4	3	6	5	6	4	2	5	8	7	29	32	25	26	24	0.571429	0.363636	0.588235	0.8	0.777778	0.920635	0.914286	0.892857	0.881356	0.857143
5	4	5	5	2	28	28	22	14	8	3	1	4	4	7	4	7	9	17	23	4	8	2	2	2	17	13	9	9	0	6	5	7	6	6	21	22	30	31	40	0.631579	0.526316	0.7	0.666667	0.571429	0.666667	0.6875	0.769231	0.704545	0.776699
6	5	6	5	6	21	28	22	22	25	3	0	3	6	2	12	9	11	9	9	7	8	1	4	1	11	11	13	9	15	3	6	9	4	9	31	27	29	35	27	0.375	0.6	0.818182	0.444444	0.857143	0.729412	0.72973	0.707317	0.795455	0.692308
5	5	6	5	5	23	29	22	22	25	4	0	3	6	3	10	8	11	9	9	6	8	2	3	2	11	14	12	8	15	4	6	8	5	8	31	24	30	36	27	0.444444	0.6	0.761905	0.526316	0.761905	0.746988	0.685714	0.722892	0.808989	0.692308
6	8	4	3	3	20	16	20	23	21	2	2	2	3	1	6	8	8	5	9	4	3	4	2	3	14	12	12	14	9	3	2	5	7	7	19	23	19	17	21	0.5	0.444444	0.625	0.736842	0.777778	0.655172	0.69697	0.655172	0.641509	0.7
4	5	3	3	1	19	14	19	23	25	4	5	3	3	3	7	10	9	5	5	3	2	4	1	3	7	7	9	9	8	4	3	5	8	7	26	28	22	22	22	0.533333	0.461538	0.588235	0.8	0.7	0.787879	0.767123	0.709677	0.758621	0.77193
7	4	4	3	3	20	19	22	23	24	1	6	2	3	1	6	5	6	5	6	4	2	4	0	5	9	8	8	10	8	3	3	5	9	5	24	27	23	21	22	0.545455	0.428571	0.625	0.857143	0.625	0.761905	0.80597	0.766667	0.736842	0.758621
4	4	6	2	4	26	23	27	26	29	4	6	0	4	0	0	1	1	2	1	3	3	4	2	3	3	5	5	5	4	4	2	5	7	7	30	30	26	26	26	0.533333	0.307692	0.714286	0.7	0.823529	0.952381	0.909091	0.896552	0.881356	0.912281
5	5	4	7	6	31	27	25	28	26	3	0	5	2	3	1	8	6	3	5	5	7	3	3	3	12	8	9	15	10	5	6	6	5	5	26	27	30	25	30	0.555556	0.631579	0.6	0.666667	0.625	0.8	0.771429	0.8	0.735294	0.8
7	7	5	4	4	22	20	23	26	25	1	3	1	2	0	4	4	5	2	5	4	3	4	3	4	11	11	10	14	10	3	2	5	6	6	22	24	21	17	20	0.545455	0.4	0.666667	0.705882	0.75	0.745763	0.761905	0.736842	0.68	0.727273
4	5	4	5	5	25	29	25	20	21	5	0	5	6	3	8	8	8	11	13	8	8	1	2	0	11	14	10	9	10	2	6	9	6	10	31	24	32	35	32	0.235294	0.6	0.75	0.6	0.869565	0.765432	0.685714	0.780488	0.777778	0.735632
5	5	3	4	3	23	21	28	26	28	3	5	3	2	1	3	3	0	2	2	3	3	4	2	3	5	2	6	5	6	4	2	5	7	7	28	33	25	26	24	0.571429	0.333333	0.588235	0.777778	0.777778	0.875	0.929577	0.892857	0.881356	0.857143
5	6	5	3	3	18	18	23	22	27	3	4	1	3	1	8	6	5	6	3	3	3	3	2	5	7	7	10	10	11	4	2	6	7	5	26	28	21	21	19	0.571429	0.363636	0.75	0.736842	0.625	0.776119	0.811594	0.736842	0.724138	0.730769
6	4	4	5	7	29	30	25	27	26	2	1	5	4	2	3	5	6	4	5	5	7	3	2	4	11	9	9	12	8	5	6	6	6	4	27	26	30	28	32	0.588235	0.6	0.6	0.666667	0.571429	0.794118	0.787879	0.8	0.777778	0.831169
4	5	6	5	7	25	32	24	23	24	5	0	3	6	1	8	5	9	8	10	8	9	2	2	1	8	11	11	11	12	2	5	8	6	9	34	27	31	33	30	0.235294	0.526316	0.761905	0.6	0.9	0.809524	0.771429	0.756098	0.776471	0.731707
5	4	7	5	7	22	29	23	25	27	4	1	2	6	1	11	8	10	6	7	6	8	2	5	2	10	11	14	11	18	4	6	8	3	8	32	27	28	33	24	0.444444	0.571429	0.8	0.352941	0.842105	0.752941	0.739726	0.7	0.795181	0.657534
4	5	4	6	5	25	26	25	22	22	5	0	5	5	3	8	11	8	9	12	8	8	1	3	0	9	12	10	12	10	2	6	9	5	10	33	26	32	32	32	0.235294	0.6	0.75	0.555556	0.869565	0.795181	0.693333	0.780488	0.752941	0.744186
5	5	4	3	6	31	34	28	26	31	4	0	5	8	2	2	3	5	5	3	5	9	2	4	1	5	9	2	6	6	5	5	8	4	9	37	29	40	38	36	0.526316	0.526316	0.695652	0.4	0.857143	0.91358	0.828571	0.91954	0.873563	0.888889
4	8	3	3	1	21	15	20	24	25	4	2	3	3	3	5	9	8	4	5	3	3	4	2	3	10	12	11	11	8	4	2	5	7	7	23	23	20	20	22	0.533333	0.444444	0.588235	0.736842	0.7	0.754098	0.686567	0.677966	0.727273	0.77193
2	5	5	5	4	33	37	33	31	34	7	0	4	6	4	0	0	0	0	0	4	9	2	4	1	0	0	0	0	0	6	5	8	4	9	42	38	42	44	42	0.521739	0.526316	0.727273	0.444444	0.782609	1	1	1	1	1
6	6	4	3	3	23	17	23	22	24	2	4	2	3	1	3	7	5	6	6	4	2	4	2	5	15	10	9	11	8	3	3	5	7	5	18	25	22	20	22	0.5	0.5	0.625	0.736842	0.625	0.666667	0.746269	0.758621	0.701754	0.758621
5	5	6	6	6	31	33	31	28	29	4	0	3	5	2	2	4	2	3	5	7	8	2	4	2	10	10	9	11	14	3	6	8	4	8	32	28	33	33	28	0.352941	0.6	0.761905	0.470588	0.8	0.842105	0.8	0.857143	0.825	0.746667
6	7	5	3	4	21	20	23	25	24	2	3	1	3	0	5	4	5	3	6	4	3	4	3	4	11	12	10	14	10	3	2	5	6	6	22	23	21	17	20	0.5	0.4	0.666667	0.666667	0.75	0.733333	0.741935	0.736842	0.666667	0.714286
4	5	4	3	3	16	16	22	22	24	4	5	2	3	1	10	8	6	6	6	3	2	4	2	5	6	5	8	12	8	4	3	5	7	5	27	30	23	19	22	0.533333	0.461538	0.625	0.736842	0.625	0.771429	0.821918	0.766667	0.678571	0.758621
6	8	3	3	3	20	16	20	21	20	2	2	3	3	1	6	8	8	7	10	4	3	4	2	4	13	11	11	15	12	3	2	5	7	6	20	24	20	16	18	0.5	0.444444	0.588235	0.736842	0.705882	0.677966	0.716418	0.677966	0.592593	0.62069
6	8	3	3	3	20	16	20	22	20	2	2	3	3	1	6	8	8	6	10	4	3	4	2	4	11	10	10	15	10	3	2	5	7	6	22	25	21	16	20	0.5	0.444444	0.588235	0.736842	0.705882	0.721311	0.735294	0.7	0.603774	0.666667
6	5	5	6	6	31	33	30	27	28	3	0	4	5	2	2	4	3	4	6	7	8	3	4	1	11	10	8	9	10	3	6	7	4	9	31	28	34	35	32	0.375	0.6	0.666667	0.470588	0.857143	0.826667	0.8	0.860759	0.843373	0.8
4	5	6	5	7	24	32	24	25	24	5	0	3	6	1	9	5	9	6	10	8	9	2	2	2	9	12	11	11	13	2	5	8	6	8	33	26	31	33	29	0.235294	0.526316	0.761905	0.6	0.842105	0.785714	0.753623	0.756098	0.795181	0.716049
5	5	7	6	6	26	32	26	27	30	4	0	2	5	2	7	5	7	4	4	7	8	2	4	3	11	11	13	13	15	3	6	8	4	7	31	27	29	31	27	0.352941	0.6	0.8	0.470588	0.736842	0.775	0.771429	0.74359	0.78481	0.739726
4	5	4	7	5	25	28	25	24	22	5	0	5	4	3	8	9	8	7	12	8	8	1	4	0	12	13	10	12	10	2	6	9	4	10	30	25	32	32	32	0.235294	0.6	0.75	0.5	0.869565	0.75	0.694444	0.780488	0.771084	0.744186
6	8	2	3	3	20	17	22	24	24	2	2	4	3	1	6	7	6	4	6	4	3	4	3	3	9	9	9	12	8	3	2	5	6	7	24	26	22	19	22	0.5	0.444444	0.555556	0.666667	0.777778	0.761905	0.764706	0.745763	0.703704	0.758621
7	7	5	4	3	24	20	24	28	27	1	3	1	2	1	2	4	4	0	3	4	3	4	3	5	12	9	12	14	11	3	2	5	6	5	21	26	19	17	19	0.545455	0.4	0.666667	0.705882	0.625	0.75	0.8	0.703704	0.708333	0.730769
5	4	3	7	7	31	31	30	27	27	3	1	6	2	2	1	4	1	4	4	5	7	3	2	5	12	8	11	12	9	5	6	6	6	3	26	27	28	28	31	0.555556	0.6	0.571429	0.75	0.461538	0.8	0.818182	0.823529	0.777778	0.826667
4	5	4	3	3	15	12	18	21	26	4	5	2	3	1	11	12	10	7	4	3	2	3	4	5	8	5	5	11	13	4	3	6	5	5	25	30	26	20	17	0.533333	0.461538	0.705882	0.588235	0.625	0.724638	0.779221	0.776119	0.689655	0.666667
4	5	5	5	6	31	37	30	30	29	5	0	4	6	2	2	0	3	1	5	7	9	2	3	2	7	7	9	8	9	3	5	8	5	8	35	31	33	36	33	0.333333	0.526316	0.727273	0.526316	0.8	0.886076	0.898551	0.846154	0.888889	0.825
7	8	2	3	3	20	18	22	24	24	1	2	4	3	1	6	6	6	4	6	4	3	4	4	3	9	10	9	13	8	3	2	5	5	7	24	25	22	18	22	0.545455	0.444444	0.555556	0.588235	0.777778	0.761905	0.757576	0.745763	0.679245	0.758621
6	7	4	3	2	22	16	20	22	18	2	3	2	3	2	4	8	8	6	12	4	2	5	4	3	14	11	9	9	7	3	3	4	5	7	19	24	22	22	23	0.5	0.545455	0.533333	0.588235	0.736842	0.678571	0.716418	0.721311	0.745763	0.707692
2	5	4	3	2	12	11	21	21	18	6	5	2	3	2	14	13	7	7	12	2	2	5	4	3	5	5	12	11	7	5	3	4	5	7	28	30	19	20	23	0.555556	0.461538	0.533333	0.588235	0.736842	0.746667	0.769231	0.666667	0.689655	0.707692
4	5	4	6	5	21	28	24	21	21	5	0	5	5	3	12	9	9	10	13	8	10	1	3	0	8	13	10	12	10	2	4	9	5	10	34	25	32	32	32	0.235294	0.444444	0.75	0.555556	0.869565	0.772727	0.694444	0.771084	0.744186	0.735632
4	5	4	3	2	15	12	21	21	18	4	5	2	3	2	11	12	7	7	12	3	2	5	4	3	8	5	9	11	7	4	3	4	5	7	25	30	22	20	23	0.533333	0.461538	0.533333	0.588235	0.736842	0.724638	0.779221	0.733333	0.689655	0.707692
4	5	4	3	2	13	12	21	21	18	4	5	2	3	2	13	12	7	7	12	3	2	5	4	3	6	5	12	11	7	4	3	4	5	7	27	30	19	20	23	0.533333	0.461538	0.533333	0.588235	0.736842	0.739726	0.779221	0.666667	0.689655	0.707692
4	5	4	3	2	13	12	21	21	24	4	5	2	3	2	13	12	7	7	6	3	2	5	4	3	6	5	9	11	9	4	3	4	5	7	27	30	22	20	21	0.533333	0.461538	0.533333	0.588235	0.736842	0.739726	0.779221	0.733333	0.689655	0.736842
6	5	0	5	3	24	24	1	23	18	3	0	9	6	5	9	13	32	8	16	8	5	0	5	1	12	12	1	13	9	2	9	10	3	9	30	26	41	31	33	0.266667	0.782609	0.689655	0.352941	0.75	0.740741	0.675325	0.713043	0.746988	0.725275
2	5	4	3	2	12	14	22	21	18	6	5	2	3	2	14	10	6	7	12	2	3	4	4	3	5	8	9	11	7	5	2	5	5	7	28	27	22	20	23	0.555556	0.333333	0.625	0.588235	0.736842	0.746667	0.75	0.745763	0.689655	0.707692
6	6	4	3	2	23	16	22	22	18	2	4	2	3	2	3	8	6	6	12	4	3	4	4	3	16	13	10	12	7	3	2	5	5	7	17	22	21	19	23	0.5	0.363636	0.625	0.588235	0.736842	0.641509	0.676923	0.724138	0.678571	0.707692
6	8	4	3	2	22	16	20	22	24	2	2	2	3	2	4	8	8	6	6	4	3	5	4	3	16	14	11	12	9	3	2	4	5	7	17	21	20	19	21	0.5	0.444444	0.533333	0.588235	0.736842	0.62963	0.65625	0.677966	0.678571	0.736842
6	8	4	3	2	22	16	20	22	18	2	2	2	3	2	4	8	8	6	12	4	3	5	4	3	16	14	13	12	7	3	2	4	5	7	17	21	18	19	23	0.5	0.444444	0.533333	0.588235	0.736842	0.62963	0.65625	0.631579	0.678571	0.707692
2	5	5	5	5	33	37	33	31	34	7	0	4	6	3	0	0	0	0	0	5	11	2	4	1	0	0	0	0	0	5	3	8	4	9	42	38	42	44	42	0.454545	0.352941	0.727273	0.444444	0.818182	1	1	1	1	1
6	7	4	3	3	21	16	22	23	26	2	3	2	3	1	5	8	6	5	4	4	2	5	4	5	13	10	10	15	13	3	3	4	5	5	20	25	21	16	17	0.5	0.545455	0.533333	0.588235	0.625	0.689655	0.735294	0.724138	0.615385	0.666667
4	5	4	7	6	21	28	25	25	27	5	0	5	4	2	12	9	8	6	7	8	10	1	4	1	8	13	10	14	22	2	4	9	4	9	34	25	32	30	20	0.235294	0.444444	0.75	0.5	0.857143	0.772727	0.694444	0.780488	0.75	0.57971
6	7	2	3	2	23	16	19	23	18	2	3	4	3	2	3	8	9	5	12	4	3	5	4	3	17	10	11	16	7	3	2	4	5	7	16	25	20	15	23	0.5	0.4	0.470588	0.588235	0.736842	0.615385	0.735294	0.666667	0.588235	0.707692
4	5	4	5	6	21	31	24	20	25	5	0	5	6	2	12	6	9	11	9	8	11	1	2	4	8	16	10	9	16	2	3	9	6	6	34	22	32	35	26	0.235294	0.352941	0.75	0.6	0.666667	0.772727	0.666667	0.771084	0.777778	0.675325
7	5	5	7	6	26	28	28	26	25	2	0	4	4	2	7	9	5	5	9	8	10	1	5	4	15	13	22	19	16	2	4	9	3	6	27	25	20	25	26	0.285714	0.444444	0.782609	0.4	0.666667	0.710526	0.694444	0.597015	0.675676	0.675325
4	5	4	6	6	21	31	24	21	25	5	0	5	5	2	12	6	9	10	9	8	11	1	3	4	8	16	10	12	16	2	3	9	5	6	34	22	32	32	26	0.235294	0.352941	0.75	0.555556	0.666667	0.772727	0.666667	0.771084	0.744186	0.675325
4	5	4	7	7	24	28	25	25	31	5	0	5	4	1	9	9	8	6	3	8	10	1	4	5	11	13	10	14	28	2	4	9	4	5	31	25	32	30	14	0.235294	0.444444	0.75	0.5	0.625	0.756098	0.694444	0.780488	0.75	0.474576
7	5	5	7	7	26	28	27	26	31	2	0	4	4	1	7	9	6	5	3	8	10	1	5	5	15	13	15	19	28	2	4	9	3	5	27	25	27	25	14	0.285714	0.444444	0.782609	0.4	0.625	0.710526	0.694444	0.72	0.675676	0.474576
4	5	4	6	6	24	31	25	25	25	5	0	5	5	2	9	6	8	6	9	8	11	1	4	4	11	16	10	12	16	2	3	9	4	6	31	22	32	32	26	0.235294	0.352941	0.75	0.470588	0.666667	0.756098	0.666667	0.780488	0.780488	0.675325
5	6	5	4	2	19	13	24	25	25	3	4	1	2	2	7	11	4	3	5	3	3	6	7	4	9	12	15	18	16	4	2	3	2	6	24	23	16	13	14	0.571429	0.363636	0.461538	0.307692	0.666667	0.75	0.666667	0.627451	0.553191	0.571429
6	8	4	4	2	22	19	23	25	25	2	2	2	2	2	4	5	5	3	5	4	4	6	7	4	19	14	15	18	16	3	1	3	2	6	14	21	16	13	14	0.5	0.25	0.428571	0.307692	0.666667	0.54902	0.688525	0.615385	0.553191	0.571429
[truncated: 47 more columns]

## Sheet: reg_judge_agg
split0_test_mean_squared_error	split1_test_mean_squared_error	split2_test_mean_squared_error	split3_test_mean_squared_error	split4_test_mean_squared_error	split0_train_mean_squared_error	split1_train_mean_squared_error	split2_train_mean_squared_error	split3_train_mean_squared_error	split4_train_mean_squared_error	split0_test_mean_absolute_error	split1_test_mean_absolute_error	split2_test_mean_absolute_error	split3_test_mean_absolute_error	split4_test_mean_absolute_error	split0_train_mean_absolute_error	split1_train_mean_absolute_error	split2_train_mean_absolute_error	split3_train_mean_absolute_error	split4_train_mean_absolute_error	split0_test_r2	split1_test_r2	split2_test_r2	split3_test_r2	split4_test_r2	split0_train_r2	split1_train_r2	split2_train_r2	split3_train_r2	split4_train_r2	params	reg_method	od_method	mvi_method	fs_method	os_method	mean_test_r2
0.308722	0.498107	0.148345	0.397252	0.320222	0.0568092	0.0401393	0.063916	0.0482268	0.0577261	0.491676	0.596881	0.317008	0.554347	0.436615	0.191891	0.167202	0.2058	0.174119	0.197541	0.27898	0.0382517	0.498256	0.176374	0.416111	0.88014	0.911281	0.874951	0.894406	0.870738	{'reg__criterion': 'absolute_error', 'reg__max_depth': None, 'reg__max_features': 'log2', 'reg__random_state': 42}	rf	none	simple	none	none	0.281595
0.30028	0.509015	0.143494	0.407617	0.325531	0.131212	0.0963228	0.151551	0.123296	0.145379	0.469617	0.607273	0.304709	0.558995	0.435167	0.298915	0.264798	0.330387	0.286669	0.319356	0.298695	0.0171895	0.514662	0.154886	0.406432	0.723159	0.787099	0.703499	0.730041	0.674461	{'reg__criterion': 'squared_error', 'reg__max_depth': 4, 'reg__max_features': 'log2', 'reg__random_state': 42}	rf	none	simple	none	none	0.278373
0.314501	0.504985	0.144165	0.405478	0.316058	0.136036	0.0965989	0.150132	0.124195	0.145023	0.482689	0.602417	0.308163	0.558321	0.426518	0.302823	0.265891	0.328371	0.288825	0.317411	0.265482	0.024972	0.512391	0.15932	0.423705	0.712983	0.786489	0.706273	0.728072	0.675259	{'reg__criterion': 'poisson', 'reg__max_depth': 4, 'reg__max_features': 'log2', 'reg__random_state': 42}	rf	none	simple	none	none	0.277174
0.305842	0.510706	0.141988	0.408847	0.324193	0.130614	0.0954474	0.151892	0.123958	0.145011	0.473248	0.608421	0.304394	0.559829	0.435003	0.298632	0.263783	0.33102	0.287519	0.318864	0.285706	0.0139245	0.519757	0.152335	0.408872	0.724422	0.789034	0.70283	0.72859	0.675286	{'reg__criterion': 'friedman_mse', 'reg__max_depth': 4, 'reg__max_features': 'log2', 'reg__random_state': 42}	rf	none	simple	none	none	0.276119
0.300545	0.530224	0.166881	0.401531	0.28827	0.0526486	0.0387621	0.0626173	0.0438839	0.0534744	0.458538	0.618343	0.323743	0.546355	0.407634	0.184923	0.16642	0.212726	0.164844	0.190478	0.298078	-0.0237599	0.435559	0.167504	0.474373	0.888918	0.914325	0.877492	0.903915	0.880258	{'reg__criterion': 'poisson', 'reg__max_depth': None, 'reg__max_features': 'log2', 'reg__random_state': 42}	rf	none	simple	none	none	0.270351
0.39498	0.438936	0.417232	0.148832	0.247426	0.0526526	0.044583	0.0468553	0.0587866	0.0491263	0.539444	0.537442	0.578507	0.340093	0.409136	0.187601	0.175576	0.177243	0.199045	0.183831	0.420966	0.247089	0.267514	0.105976	0.238915	0.878094	0.902755	0.898601	0.892132	0.906054	{'reg__criterion': 'absolute_error', 'reg__max_depth': None, 'reg__max_features': 'log2', 'reg__random_state': 42}	rf	iforest	simple	none	none	0.256092
0.320984	0.530111	0.170136	0.402812	0.310607	0.0509633	0.0396275	0.0600918	0.0436395	0.0542063	0.477037	0.618246	0.33384	0.547407	0.426728	0.182874	0.168919	0.205368	0.165817	0.192675	0.250342	-0.0235425	0.42455	0.164847	0.433644	0.892474	0.912412	0.882433	0.90445	0.878619	{'reg__criterion': 'squared_error', 'reg__max_depth': None, 'reg__max_features': 'log2', 'reg__random_state': 42}	rf	none	simple	none	none	0.249968
0.315553	0.536588	0.168482	0.404573	0.314735	0.0503256	0.0386825	0.0598164	0.0444106	0.0535302	0.472066	0.623587	0.334815	0.546901	0.432798	0.180736	0.166736	0.203062	0.168202	0.191745	0.263025	-0.0360479	0.430144	0.161195	0.426117	0.89382	0.914501	0.882972	0.902762	0.880133	{'reg__criterion': 'friedman_mse', 'reg__max_depth': None, 'reg__max_features': 'log2', 'reg__random_state': 42}	rf	none	simple	none	none	0.248887
0.328993	0.50108	0.183179	0.394147	0.359067	0.147291	0.105189	0.168767	0.152771	0.171246	0.509659	0.604259	0.347661	0.556404	0.476883	0.312874	0.272025	0.336983	0.313691	0.342829	0.231637	0.0325115	0.380435	0.182812	0.345281	0.689235	0.767503	0.669816	0.665504	0.616539	{'reg__criterion': 'absolute_error', 'reg__max_depth': 4, 'reg__max_features': 'log2', 'reg__random_state': 42}	rf	none	simple	none	none	0.234535
0.378811	0.455315	0.435463	0.145516	0.290753	0.0474285	0.0399198	0.0448107	0.0569654	0.0476365	0.54581	0.551366	0.583264	0.335301	0.433185	0.179195	0.167631	0.167613	0.198242	0.178721	0.444669	0.218994	0.235508	0.125895	0.105641	0.890189	0.912927	0.903026	0.895474	0.908902	{'reg__criterion': 'poisson', 'reg__max_depth': None, 'reg__max_features': 'log2', 'reg__random_state': 42}	rf	iforest	simple	none	none	0.226141
0.389804	0.482732	0.171565	0.483396	0.249309	0.10284	0.0797747	0.113916	0.098587	0.120853	0.543248	0.606468	0.337964	0.589653	0.400528	0.286576	0.251076	0.303847	0.269074	0.310232	0.0896118	0.0679383	0.419719	-0.00222775	0.545414	0.783021	0.823676	0.77713	0.784141	0.729382	{'reg__learning_rate': 0.5, 'reg__n_estimators': 50, 'reg__random_state': 42}	ada	none	simple	none	none	0.224091
0.330367	0.502795	0.172662	0.421993	0.377762	0.253286	0.21392	0.28762	0.241535	0.272412	0.498885	0.593971	0.322554	0.582394	0.486013	0.413397	0.387069	0.457455	0.395851	0.432594	0.228426	0.029199	0.416008	0.125078	0.311194	0.4656	0.527177	0.437286	0.471152	0.390005	{'reg__criterion': 'poisson', 'reg__max_depth': 2, 'reg__max_features': 'log2', 'reg__random_state': 42}	rf	none	simple	none	none	0.221981
0.245699	0.421762	0.220519	0.344092	0.481819	0.0554731	0.0445628	0.0575132	0.0480507	0.0483871	0.449357	0.541975	0.364383	0.478539	0.565226	0.193961	0.181669	0.199178	0.18067	0.18412	0.412435	0.146408	0.538788	-0.0627695	0.0716561	0.887326	0.905757	0.878545	0.903872	0.889457	{'reg__criterion': 'friedman_mse', 'reg__max_depth': None, 'reg__max_features': 'log2', 'reg__random_state': 42}	rf	lof	simple	none	none	0.221303
0.244601	0.423025	0.219471	0.348755	0.479988	0.0554943	0.0444598	0.0585045	0.0483083	0.0489608	0.449415	0.540947	0.360947	0.48465	0.566132	0.193447	0.180421	0.201705	0.182364	0.184226	0.41506	0.143851	0.540978	-0.0771714	0.0751852	0.887283	0.905974	0.876451	0.903357	0.888147	{'reg__criterion': 'squared_error', 'reg__max_depth': None, 'reg__max_features': 'log2', 'reg__random_state': 42}	rf	lof	simple	none	none	0.21958
0.389027	0.523053	0.155994	0.487438	0.245823	0.0954699	0.0700433	0.106992	0.0881027	0.112896	0.541987	0.632475	0.316075	0.589298	0.396909	0.275093	0.241718	0.293555	0.258629	0.302801	0.0914264	-0.00991357	0.472383	-0.0106085	0.55177	0.798571	0.845185	0.790676	0.807097	0.7472	{'reg__learning_rate': 0.5, 'reg__n_estimators': 100, 'reg__random_state': 42}	ada	none	simple	none	none	0.219011
0.337279	0.501434	0.170307	0.429952	0.378308	0.253602	0.213424	0.287666	0.241284	0.272478	0.500612	0.59314	0.320726	0.589036	0.484056	0.41359	0.385995	0.456875	0.395266	0.432812	0.212284	0.031828	0.423973	0.108578	0.310199	0.464934	0.528273	0.437195	0.471701	0.389857	{'reg__criterion': 'friedman_mse', 'reg__max_depth': 2, 'reg__max_features': 'log2', 'reg__random_state': 42}	rf	none	simple	none	none	0.217372
0.337598	0.501497	0.170134	0.429952	0.378308	0.253466	0.213443	0.287559	0.241284	0.272478	0.500949	0.59314	0.319714	0.589036	0.484056	0.413505	0.386208	0.456739	0.395266	0.432812	0.211539	0.0317069	0.424558	0.108578	0.310199	0.465221	0.528231	0.437404	0.471701	0.389857	{'reg__criterion': 'squared_error', 'reg__max_depth': 2, 'reg__max_features': 'log2', 'reg__random_state': 42}	rf	none	simple	none	none	0.217316
0.255525	0.442059	0.207891	0.362611	0.448744	0.0597402	0.0470943	0.0642182	0.0524094	0.0552004	0.458558	0.543107	0.363436	0.502551	0.54143	0.199763	0.185018	0.210474	0.188488	0.193237	0.388938	0.10533	0.565199	-0.119968	0.135383	0.878659	0.900403	0.864385	0.895153	0.873892	{'reg__criterion': 'absolute_error', 'reg__max_depth': None, 'reg__max_features': 'log2', 'reg__random_state': 42}	rf	lof	simple	none	none	0.214976
0.444729	0.4386	0.457541	0.154434	0.257078	0.142919	0.113339	0.12179	0.157837	0.139649	0.58228	0.531181	0.61434	0.346065	0.408642	0.303007	0.288263	0.271958	0.326387	0.305237	0.348035	0.247666	0.196748	0.0723241	0.209227	0.6691	0.752784	0.736437	0.710385	0.732943	{'reg__criterion': 'absolute_error', 'reg__max_depth': 4, 'reg__max_features': 'log2', 'reg__random_state': 42}	rf	iforest	simple	none	none	0.2148
0.335467	0.536179	0.153549	0.510793	0.300443	0.114667	0.0815637	0.122475	0.105669	0.124905	0.513565	0.618998	0.303582	0.597805	0.422709	0.2936	0.25042	0.30304	0.278039	0.301874	0.216517	-0.0352588	0.480652	-0.0590304	0.452177	0.758067	0.819721	0.760383	0.768635	0.720308	{'reg__learning_rate': 0.1, 'reg__n_estimators': 100, 'reg__random_state': 42}	ada	none	simple	none	none	0.211011
0.397118	0.566569	0.16686	0.455776	0.228063	0.0980966	0.0684469	0.0987913	0.0866407	0.102563	0.543962	0.639394	0.326385	0.576549	0.36878	0.285997	0.239452	0.283556	0.250561	0.291805	0.0725292	-0.0939347	0.435633	0.0550357	0.584154	0.793029	0.848713	0.80672	0.810298	0.770337	{'reg__learning_rate': 1.0, 'reg__n_estimators': 100, 'reg__random_state': 42}	ada	none	simple	none	none	0.210683
0.264357	0.426239	0.210947	0.356961	0.475632	0.0558547	0.044378	0.057046	0.0487984	0.0476923	0.467193	0.538807	0.361173	0.50214	0.566317	0.192351	0.181857	0.200939	0.18519	0.18137	0.367816	0.137347	0.558807	-0.102515	0.0835785	0.886551	0.906148	0.879531	0.902377	0.891045	{'reg__criterion': 'poisson', 'reg__max_depth': None, 'reg__max_features': 'log2', 'reg__random_state': 42}	rf	lof	simple	none	none	0.209007
0.355957	0.455559	0.459464	0.152565	0.302774	0.0483094	0.0413256	0.0449577	0.0545193	0.0486415	0.527593	0.54463	0.594769	0.339653	0.437012	0.180811	0.171705	0.16455	0.191617	0.180677	0.478173	0.218576	0.193372	0.0835487	0.0686635	0.888149	0.90986	0.902708	0.899963	0.906981	{'reg__criterion': 'squared_error', 'reg__max_depth': None, 'reg__max_features': 'log2', 'reg__random_state': 42}	rf	iforest	simple	none	none	0.208467
0.39719	0.458342	0.484177	0.14295	0.288717	0.1193	0.0993659	0.102876	0.137722	0.12606	0.557885	0.552958	0.615797	0.343282	0.434397	0.288833	0.269568	0.259298	0.313201	0.301068	0.417726	0.213801	0.149986	0.141305	0.111905	0.723785	0.783262	0.777368	0.747293	0.758929	{'reg__criterion': 'friedman_mse', 'reg__max_depth': 4, 'reg__max_features': 'log2', 'reg__random_state': 42}	rf	iforest	simple	none	none	0.206945
0.396915	0.462122	0.477932	0.146902	0.285097	0.117767	0.096411	0.103073	0.137095	0.125712	0.556447	0.558741	0.611216	0.347287	0.428327	0.287152	0.266417	0.261164	0.311539	0.29798	0.418129	0.207318	0.160949	0.11757	0.12304	0.727335	0.789707	0.776942	0.748444	0.759596	{'reg__criterion': 'poisson', 'reg__max_depth': 4, 'reg__max_features': 'log2', 'reg__random_state': 42}	rf	iforest	simple	none	none	0.205401
0.364596	0.455295	0.483067	0.149417	0.298835	0.0480233	0.0408126	0.0447893	0.0551092	0.0493785	0.537338	0.545718	0.609005	0.339375	0.432691	0.180623	0.171317	0.164092	0.193245	0.181823	0.465508	0.219028	0.151934	0.10246	0.0807815	0.888812	0.910979	0.903072	0.89888	0.905571	{'reg__criterion': 'friedman_mse', 'reg__max_depth': None, 'reg__max_features': 'log2', 'reg__random_state': 42}	rf	iforest	simple	none	none	0.203942
0.400392	0.456714	0.485184	0.147422	0.29124	0.119234	0.0984428	0.103173	0.137159	0.125637	0.561013	0.551134	0.617459	0.347552	0.436034	0.28826	0.268935	0.259409	0.311886	0.300444	0.413032	0.216594	0.148217	0.114445	0.104145	0.723938	0.785275	0.776725	0.748328	0.759738	{'reg__criterion': 'squared_error', 'reg__max_depth': 4, 'reg__max_features': 'log2', 'reg__random_state': 42}	rf	iforest	simple	none	none	0.199287
0.246719	0.411627	0.22131	0.380826	0.49147	0.141414	0.111856	0.156471	0.13128	0.132883	0.444096	0.529048	0.379164	0.515336	0.566142	0.313436	0.290013	0.337736	0.303183	0.303758	0.409997	0.166919	0.537133	-0.176226	0.0530619	0.712767	0.763443	0.669568	0.737369	0.696422	{'reg__criterion': 'poisson', 'reg__max_depth': 4, 'reg__max_features': 'log2', 'reg__random_state': 42}	rf	lof	simple	none	none	0.198177
0.246739	0.408795	0.22253	0.379027	0.511641	0.138243	0.11142	0.157748	0.130879	0.132903	0.444843	0.528965	0.380779	0.516676	0.574072	0.310061	0.288348	0.338575	0.301535	0.303614	0.409949	0.17265	0.534582	-0.170669	0.0141972	0.719207	0.764364	0.66687	0.73817	0.696377	{'reg__criterion': 'friedman_mse', 'reg__max_depth': 4, 'reg__max_features': 'log2', 'reg__random_state': 42}	rf	lof	simple	none	none	0.192142
0.248107	0.410467	0.225849	0.378672	0.510221	0.137741	0.11108	0.157266	0.130737	0.132959	0.445464	0.531241	0.384122	0.514578	0.57315	0.309558	0.287589	0.338895	0.301342	0.303652	0.406677	0.169268	0.52764	-0.169573	0.0169334	0.720226	0.765083	0.667887	0.738454	0.69625	{'reg__criterion': 'squared_error', 'reg__max_depth': 4, 'reg__max_features': 'log2', 'reg__random_state': 42}	rf	lof	simple	none	none	0.190189
0.356509	0.531812	0.160179	0.524479	0.310913	0.131651	0.0867298	0.139277	0.12024	0.134773	0.532022	0.621766	0.296272	0.618189	0.429241	0.303993	0.256168	0.316139	0.293871	0.309613	0.167373	-0.0268256	0.45823	-0.0874056	0.433085	0.722233	0.808303	0.727511	0.736731	0.698212	{'reg__learning_rate': 0.1, 'reg__n_estimators': 50, 'reg__random_state': 42}	ada	none	simple	none	none	0.188891
0.273027	0.423503	0.224591	0.37325	0.480162	0.157049	0.130595	0.174289	0.14541	0.146314	0.47731	0.53251	0.394393	0.512222	0.565854	0.324012	0.309883	0.34983	0.309827	0.31103	0.347083	0.142884	0.530271	-0.152827	0.0748493	0.681009	0.723811	0.631939	0.709102	0.66574	{'reg__criterion': 'absolute_error', 'reg__max_depth': 4, 'reg__max_features': 'log2', 'reg__random_state': 42}	rf	lof	simple	none	none	0.188452
0.30994	0.595804	0.168646	0.4417	0.383229	0.198661	0.147047	0.231386	0.176601	0.202422	0.484509	0.656291	0.3392	0.550841	0.528392	0.32077	0.289118	0.36161	0.31294	0.314018	0.276136	-0.150382	0.429592	0.0842203	0.301226	0.580851	0.674984	0.547305	0.613327	0.54673	{'reg__C': 1}	svr	none	simple	none	none	0.188158
0.435655	0.538906	0.183859	0.459791	0.252546	0.0945057	0.0735811	0.101969	0.0887476	0.108596	0.556588	0.616828	0.345456	0.575599	0.39406	0.276063	0.244162	0.283426	0.249901	0.305826	-0.0174732	-0.0405238	0.378135	0.0467121	0.539511	0.800605	0.837365	0.800502	0.805685	0.756828	{'reg__learning_rate': 1.0, 'reg__n_estimators': 50, 'reg__random_state': 42}	ada	none	simple	none	none	0.181272
0.364804	0.509594	0.20207	0.431043	0.38605	0.263991	0.213834	0.29641	0.265268	0.282823	0.534386	0.600595	0.351774	0.589825	0.510113	0.417128	0.383215	0.456254	0.411212	0.43702	0.148	0.0160722	0.316543	0.106315	0.296082	0.443013	0.527366	0.420089	0.419188	0.366692	{'reg__criterion': 'absolute_error', 'reg__max_depth': 2, 'reg__max_features': 'log2', 'reg__random_state': 42}	rf	none	simple	none	none	0.176602
0.294083	0.393423	0.281256	0.360898	0.491084	0.287225	0.243931	0.300758	0.262791	0.256698	0.485292	0.506553	0.417449	0.517819	0.571883	0.433945	0.41445	0.4552	0.41431	0.415294	0.29673	0.203763	0.411757	-0.114678	0.0538054	0.416602	0.484124	0.364864	0.474274	0.413561	{'reg__criterion': 'absolute_error', 'reg__max_depth': 2, 'reg__max_features': 'log2', 'reg__random_state': 42}	rf	lof	simple	none	none	0.170276
0.495745	0.466218	0.461681	0.171978	0.261157	0.252944	0.221859	0.222368	0.293014	0.263324	0.614711	0.562813	0.611713	0.344699	0.410568	0.407352	0.393263	0.373915	0.447257	0.436646	0.273246	0.200292	0.18948	-0.0330646	0.19668	0.414359	0.516079	0.518777	0.462349	0.496433	{'reg__criterion': 'absolute_error', 'reg__max_depth': 2, 'reg__max_features': 'log2', 'reg__random_state': 42}	rf	iforest	simple	none	none	0.165327
0.233484	0.445646	0.214268	0.40262	0.537888	0.212624	0.169348	0.244787	0.182163	0.179787	0.412819	0.561703	0.384884	0.536983	0.622088	0.344112	0.30782	0.375394	0.317753	0.302991	0.441647	0.0980703	0.551861	-0.24354	-0.0363738	0.568129	0.641854	0.483063	0.635574	0.589267	{'reg__C': 1}	svr	lof	simple	none	none	0.162333
0.277244	0.407195	0.266246	0.377868	0.523647	0.269558	0.232484	0.286084	0.249498	0.245077	0.469161	0.521474	0.41159	0.531259	0.59371	0.425963	0.407193	0.450711	0.413224	0.412144	0.336998	0.17589	0.44315	-0.167091	-0.00893588	0.452486	0.508333	0.395852	0.500869	0.44011	{'reg__criterion': 'poisson', 'reg__max_depth': 2, 'reg__max_features': 'log2', 'reg__random_state': 42}	rf	lof	simple	none	none	0.156002
0.246273	0.491082	0.279166	0.375217	0.464688	0.097941	0.085264	0.125313	0.0937392	0.0877379	0.447576	0.573516	0.424373	0.518425	0.542658	0.272652	0.259688	0.320488	0.269305	0.263933	0.411063	0.00611214	0.416128	-0.158901	0.104664	0.801067	0.81968	0.735367	0.812471	0.799559	{'reg__learning_rate': 1.0, 'reg__n_estimators': 50, 'reg__random_state': 42}	ada	lof	simple	none	none	0.155813
0.28625	0.473431	0.25614	0.364141	0.476949	0.100804	0.081156	0.118505	0.103234	0.0938288	0.463889	0.560399	0.387478	0.486649	0.573439	0.286659	0.258059	0.312996	0.279577	0.269976	0.315461	0.0418357	0.464286	-0.124693	0.0810406	0.795252	0.828368	0.749744	0.793475	0.785644	{'reg__learning_rate': 0.5, 'reg__n_estimators': 100, 'reg__random_state': 42}	ada	lof	simple	none	none	0.155586
0.31118	0.578558	0.201075	0.459833	0.408974	0.172593	0.132122	0.205798	0.149362	0.174391	0.483849	0.650159	0.383173	0.554858	0.561636	0.299247	0.267274	0.332025	0.28682	0.285206	0.27324	-0.117083	0.319907	0.0466243	0.254282	0.635852	0.707974	0.597366	0.672967	0.609496	{'reg__C': 1}	svr	none	simple	minmax	none	0.155394
0.399837	0.48606	0.46037	0.181289	0.296099	0.0879896	0.064595	0.0715702	0.090695	0.0869462	0.526694	0.570111	0.61084	0.362019	0.465765	0.258643	0.22379	0.230091	0.266558	0.2565	0.413846	0.166257	0.191781	-0.0889933	0.089198	0.796278	0.859105	0.845116	0.833584	0.833729	{'reg__learning_rate': 0.5, 'reg__n_estimators': 50, 'reg__random_state': 42}	ada	iforest	simple	none	none	0.154418
0.450383	0.483561	0.479875	0.163562	0.298959	0.242879	0.212593	0.211677	0.277862	0.254996	0.583801	0.574779	0.623635	0.341822	0.430886	0.405091	0.384721	0.372169	0.443259	0.428872	0.339746	0.170542	0.157539	0.0174887	0.0803996	0.437663	0.536289	0.541913	0.490151	0.512358	{'reg__criterion': 'poisson', 'reg__max_depth': 2, 'reg__max_features': 'log2', 'reg__random_state': 42}	rf	iforest	simple	none	none	0.153143
0.346585	0.481683	0.472589	0.194757	0.294547	0.0845319	0.0635803	0.0693785	0.0828994	0.0836476	0.497656	0.572658	0.607088	0.385221	0.463281	0.265608	0.22813	0.23452	0.2564	0.255946	0.491913	0.173764	0.17033	-0.169896	0.0939704	0.804283	0.861318	0.849859	0.847888	0.840037	{'reg__learning_rate': 0.5, 'reg__n_estimators': 100, 'reg__random_state': 42}	ada	iforest	simple	none	none	0.152016
0.283403	0.406317	0.27206	0.378758	0.521573	0.271194	0.232534	0.287551	0.248932	0.246397	0.474267	0.520208	0.41495	0.527681	0.592317	0.428808	0.406964	0.45148	0.412479	0.412728	0.32227	0.177665	0.43099	-0.169839	-0.00493926	0.449164	0.508228	0.392755	0.502	0.437094	{'reg__criterion': 'squared_error', 'reg__max_depth': 2, 'reg__max_features': 'log2', 'reg__random_state': 42}	rf	lof	simple	none	none	0.151229
0.283158	0.406317	0.271781	0.38086	0.522108	0.27115	0.232534	0.287661	0.248875	0.246509	0.474267	0.520208	0.414477	0.529335	0.593587	0.428808	0.406964	0.45148	0.412683	0.412882	0.322856	0.177665	0.431573	-0.176332	-0.00596979	0.449254	0.508228	0.392522	0.502114	0.436839	{'reg__criterion': 'friedman_mse', 'reg__max_depth': 2, 'reg__max_features': 'log2', 'reg__random_state': 42}	rf	lof	simple	none	none	0.149959
0.451538	0.480696	0.487369	0.164374	0.300938	0.24396	0.21322	0.211048	0.278236	0.254488	0.585274	0.569989	0.624439	0.342718	0.433428	0.406371	0.386033	0.371115	0.443179	0.428313	0.338053	0.175457	0.144383	0.012615	0.0743126	0.435159	0.534922	0.543276	0.489466	0.513331	{'reg__criterion': 'squared_error', 'reg__max_depth': 2, 'reg__max_features': 'log2', 'reg__random_state': 42}	rf	iforest	simple	none	none	0.148964
0.451756	0.480696	0.488511	0.164374	0.301157	0.243821	0.21322	0.211029	0.278236	0.254488	0.585751	0.569989	0.625202	0.342718	0.43388	0.406288	0.386033	0.371115	0.443179	0.428313	0.337734	0.175457	0.142378	0.012615	0.07364	0.435482	0.534922	0.543317	0.489466	0.513331	{'reg__criterion': 'friedman_mse', 'reg__max_depth': 2, 'reg__max_features': 'log2', 'reg__random_state': 42}	rf	iforest	simple	none	none	0.148365
0.350831	0.551127	0.186064	0.472056	0.42213	0.143729	0.109922	0.176226	0.12395	0.142797	0.520439	0.616555	0.363223	0.57058	0.574008	0.258902	0.234071	0.297572	0.248441	0.256236	0.180634	-0.0641192	0.37068	0.0212839	0.230294	0.69675	0.757042	0.655223	0.728608	0.680243	{'reg__C': 1}	svr	none	simple	standard	none	0.147754
0.358545	0.506469	0.209852	0.465962	0.437279	0.349473	0.294794	0.385761	0.321088	0.336914	0.510841	0.586346	0.361658	0.604286	0.536364	0.470262	0.441544	0.504772	0.443488	0.463262	0.162617	0.0221063	0.290222	0.0339176	0.202671	0.262657	0.348422	0.245277	0.296968	0.24557	{'reg__C': 0.1}	svr	none	simple	none	none	0.142307
0.249725	0.453443	0.238582	0.400414	0.541147	0.155314	0.113109	0.172109	0.1277	0.131311	0.414063	0.578914	0.363239	0.528528	0.629251	0.276352	0.233837	0.300771	0.24838	0.249083	0.402807	0.0822899	0.501008	-0.236726	-0.0426533	0.684534	0.760791	0.636543	0.74453	0.700014	{'reg__C': 1}	svr	lof	simple	standard	none	0.141345
0.304008	0.486809	0.495797	0.202864	0.308576	0.0801744	0.0536409	0.0638629	0.0745767	0.0797446	0.47123	0.586039	0.592958	0.381109	0.481068	0.260559	0.208379	0.222422	0.245407	0.25472	0.55433	0.164973	0.129585	-0.218591	0.0508191	0.814372	0.882998	0.861796	0.863159	0.847501	{'reg__learning_rate': 1.0, 'reg__n_estimators': 100, 'reg__random_state': 42}	ada	iforest	simple	none	none	0.136223
0.273101	0.525124	0.273615	0.340526	0.509917	0.093012	0.0801589	0.116321	0.0969927	0.0827598	0.472952	0.589274	0.399328	0.494868	0.572563	0.272067	0.260224	0.309757	0.27868	0.258631	0.346906	-0.0627829	0.427738	-0.0517548	0.0175187	0.811079	0.830476	0.754355	0.805962	0.810931	{'reg__learning_rate': 1.0, 'reg__n_estimators': 100, 'reg__random_state': 42}	ada	lof	simple	none	none	0.135525
0.245947	0.476004	0.24879	0.385932	0.559035	0.17955	0.136665	0.203847	0.150223	0.152556	0.413684	0.589872	0.383303	0.51702	0.638307	0.30608	0.260052	0.332108	0.279334	0.27564	0.411843	0.0366296	0.479658	-0.191998	-0.0771183	0.635307	0.710975	0.569519	0.699471	0.651478	{'reg__C': 1}	svr	lof	simple	minmax	none	0.131803
0.473766	0.469581	0.505632	0.215554	0.223575	0.127487	0.119961	0.11694	0.155842	0.131252	0.561593	0.512144	0.661379	0.417807	0.392048	0.293297	0.280447	0.245383	0.316977	0.307845	0.305467	0.194523	0.112319	-0.294823	0.312281	0.704829	0.738339	0.746933	0.714045	0.749	{'reg__learning_rate': 0.5, 'reg__n_estimators': 10, 'reg__random_state': 42}	ada	iforest	simple	none	none	0.125954
0.262766	0.453443	0.229951	0.463232	0.476356	0.139608	0.116494	0.141816	0.121885	0.124187	0.445752	0.574346	0.391078	0.55135	0.568678	0.325176	0.29601	0.323776	0.289665	0.287459	0.371622	0.0822885	0.51906	-0.430748	0.082183	0.716435	0.753633	0.700515	0.756163	0.71629	{'reg__learning_rate': 0.1, 'reg__n_estimators': 50, 'reg__random_state': 42}	ada	lof	simple	none	none	0.124881
0.446384	0.422577	0.261364	0.563326	0.273795	0.146873	0.120326	0.136802	0.121556	0.159985	0.593909	0.556395	0.422333	0.612991	0.429088	0.314546	0.280779	0.309337	0.278522	0.327229	-0.0425296	0.184086	0.115991	-0.167947	0.500765	0.690116	0.734045	0.732354	0.73385	0.641755	{'reg__learning_rate': 0.5, 'reg__n_estimators': 10, 'reg__random_state': 42}	ada	none	simple	none	none	0.118073
0.364831	0.517132	0.226174	0.465971	0.455699	0.350894	0.299739	0.385397	0.325783	0.336213	0.510892	0.593439	0.374227	0.601242	0.542957	0.467791	0.442775	0.504506	0.443263	0.458906	0.147937	0.00151738	0.235015	0.0338986	0.169084	0.259659	0.337491	0.245989	0.286689	0.24714	{'reg__C': 0.1}	svr	none	simple	minmax	none	0.11749
0.307744	0.439988	0.288244	0.35956	0.558484	0.116069	0.0953283	0.122754	0.107027	0.105938	0.484645	0.537676	0.411447	0.476204	0.622159	0.303373	0.273845	0.310348	0.280295	0.279008	0.26406	0.10952	0.397141	-0.110544	-0.0760569	0.764246	0.798395	0.740769	0.785889	0.75798	{'reg__learning_rate': 0.5, 'reg__n_estimators': 50, 'reg__random_state': 42}	ada	lof	simple	none	none	0.116824
0.277025	0.459401	0.245477	0.445079	0.489126	0.119033	0.0962206	0.136287	0.111535	0.119567	0.470661	0.554048	0.392084	0.550204	0.57522	0.305844	0.277	0.322538	0.284804	0.28668	0.337521	0.0702319	0.486587	-0.374679	0.0575789	0.758227	0.796509	0.712192	0.776868	0.726843	{'reg__learning_rate': 0.1, 'reg__n_estimators': 100, 'reg__random_state': 42}	ada	lof	simple	none	none	0.115448
0.310706	0.476784	0.506746	0.227378	0.295185	0.0898833	0.0570201	0.0692908	0.0870539	0.093279	0.484659	0.576881	0.611626	0.412934	0.469297	0.275083	0.212375	0.224865	0.261112	0.274885	0.54451	0.182168	0.110363	-0.365846	0.0920083	0.791893	0.875627	0.850049	0.840265	0.821618	{'reg__learning_rate': 1.0, 'reg__n_estimators': 50, 'reg__random_state': 42}	ada	iforest	simple	none	none	0.112641
0.379049	0.516263	0.224922	0.471733	0.455014	0.344153	0.30143	0.380246	0.323966	0.333702	0.523876	0.589696	0.366664	0.602267	0.542612	0.460412	0.442369	0.499891	0.439931	0.45685	0.114729	0.00319616	0.239248	0.0219525	0.170333	0.273883	0.333755	0.256067	0.290668	0.252762	{'reg__C': 0.1}	svr	none	simple	standard	none	0.109892
0.532466	0.489723	0.477849	0.19453	0.278792	0.319534	0.318832	0.322405	0.390303	0.368553	0.627633	0.574917	0.612129	0.367006	0.424163	0.449282	0.45992	0.448256	0.515519	0.495198	0.219414	0.159974	0.161095	-0.168531	0.142434	0.260183	0.30456	0.302289	0.283833	0.295199	{'reg__C': 0.1}	svr	iforest	simple	none	none	0.102877
0.31147	0.439117	0.340633	0.372294	0.514005	0.369244	0.324963	0.374356	0.350266	0.314774	0.480256	0.524025	0.453369	0.504906	0.603174	0.485078	0.462975	0.49443	0.475874	0.445722	0.255149	0.111284	0.287571	-0.149874	0.00964218	0.250009	0.312755	0.209441	0.299277	0.280885	{'reg__C': 0.1}	svr	lof	simple	none	none	0.102755
0.30433	0.466254	0.525501	0.240445	0.291595	0.101404	0.0743425	0.0835032	0.0926437	0.106585	0.482711	0.564958	0.640086	0.41928	0.451425	0.279056	0.235376	0.24344	0.263964	0.276438	0.553858	0.200231	0.0774374	-0.44434	0.103053	0.765219	0.837843	0.819292	0.830008	0.796173	{'reg__learning_rate': 0.1, 'reg__n_estimators': 100, 'reg__random_state': 42}	ada	iforest	simple	none	none	0.0980476
0.31581	0.444419	0.356113	0.360707	0.523264	0.370642	0.32585	0.367792	0.351962	0.313042	0.478859	0.528497	0.46148	0.491607	0.607912	0.481798	0.4581	0.486796	0.474479	0.440817	0.244771	0.100554	0.255193	-0.114086	-0.00819734	0.24717	0.310879	0.223302	0.295884	0.284841	{'reg__C': 0.1}	svr	lof	simple	minmax	none	0.0956469
0.401846	0.440782	0.538049	0.185399	0.393823	0.191671	0.165961	0.177577	0.231498	0.18017	0.565677	0.502678	0.645965	0.356927	0.57329	0.319963	0.305419	0.303546	0.34935	0.300115	0.4109	0.243922	0.0554092	-0.113685	-0.211401	0.556224	0.638003	0.615709	0.575224	0.655453	{'reg__C': 1}	svr	iforest	simple	none	none	0.0770289
0.323407	0.445447	0.372641	0.370053	0.532555	0.368954	0.326516	0.365753	0.350027	0.308797	0.486833	0.53366	0.46554	0.498596	0.60728	0.478622	0.456123	0.483257	0.471956	0.437212	0.226603	0.0984721	0.220626	-0.142954	-0.0260978	0.250599	0.309469	0.227608	0.299755	0.294538	{'reg__C': 0.1}	svr	lof	simple	standard	none	0.07533
0.338513	0.48853	0.550171	0.250746	0.276372	0.111865	0.0862537	0.0867574	0.115574	0.125053	0.52146	0.580945	0.664536	0.416994	0.441834	0.2854	0.241026	0.24149	0.279669	0.299736	0.503746	0.162019	0.0341283	-0.506222	0.149877	0.741	0.811862	0.81225	0.787933	0.760856	{'reg__learning_rate': 0.1, 'reg__n_estimators': 50, 'reg__random_state': 42}	ada	iforest	simple	none	none	0.0687095
0.509492	0.616983	0.214474	0.469557	0.339669	0.147122	0.114322	0.184804	0.143961	0.188203	0.620205	0.636504	0.346937	0.581288	0.45499	0.303253	0.274391	0.346952	0.308934	0.367318	-0.189919	-0.191276	0.274588	0.026464	0.380653	0.689591	0.747317	0.63844	0.684792	0.578568	{'reg__learning_rate': 0.1, 'reg__n_estimators': 10, 'reg__random_state': 42}	ada	none	simple	none	none	0.060102
0.400683	0.546164	0.209203	0.631612	0.39133	0.120919	0.112765	0.117418	0.121237	0.144175	0.586702	0.6581	0.350628	0.6838	0.48624	0.297971	0.301727	0.287169	0.276903	0.313738	0.0642047	-0.0545364	0.292414	-0.309526	0.286454	0.744876	0.750759	0.770277	0.734547	0.677159	{'reg__learning_rate': 1.0, 'reg__n_estimators': 10, 'reg__random_state': 42}	ada	none	simple	none	none	0.0558019
0.23127	0.503749	0.323992	0.459854	0.558338	0.13264	0.117189	0.156736	0.123796	0.138291	0.429741	0.599207	0.450459	0.578904	0.61189	0.304565	0.289561	0.351324	0.300338	0.303398	0.446941	-0.0195227	0.322375	-0.420314	-0.0757766	0.730589	0.752164	0.669007	0.752341	0.684068	{'reg__learning_rate': 1.0, 'reg__n_estimators': 10, 'reg__random_state': 42}	ada	lof	simple	none	none	0.0507405
0.377136	0.553217	0.286847	0.38586	0.537226	0.15576	0.139299	0.169127	0.154135	0.159091	0.519229	0.63552	0.422264	0.4696	0.594518	0.331567	0.311129	0.342765	0.330499	0.330317	0.098117	-0.119641	0.400062	-0.191773	-0.0350978	0.683629	0.705404	0.642839	0.691647	0.63655	{'reg__learning_rate': 0.5, 'reg__n_estimators': 10, 'reg__random_state': 42}	ada	lof	simple	none	none	0.0303334
0.581035	0.514128	0.51308	0.214914	0.304206	0.315557	0.326363	0.327695	0.405972	0.367846	0.657314	0.581318	0.62567	0.38094	0.440384	0.435924	0.456185	0.444101	0.517654	0.488436	0.148212	0.118111	0.0992434	-0.290978	0.0642595	0.269392	0.288133	0.290842	0.255082	0.29655	{'reg__C': 0.1}	svr	iforest	simple	minmax	none	0.0277697
0.322941	0.452837	0.496081	0.306589	0.297987	0.129008	0.0884986	0.0988977	0.110367	0.134897	0.495108	0.528838	0.621591	0.502304	0.471566	0.304022	0.248137	0.248256	0.277957	0.309755	0.526574	0.223245	0.129087	-0.841668	0.0833884	0.701309	0.806966	0.785977	0.797488	0.74203	{'reg__learning_rate': 1.0, 'reg__n_estimators': 10, 'reg__random_state': 42}	ada	iforest	simple	none	none	0.0241253
0.579354	0.516518	0.538186	0.215848	0.297794	0.319368	0.323821	0.322839	0.404808	0.371482	0.654755	0.58645	0.637771	0.388375	0.436182	0.438147	0.454965	0.441315	0.51664	0.49142	0.150677	0.114011	0.0551691	-0.296591	0.0839826	0.260567	0.293677	0.30135	0.257218	0.289598	{'reg__C': 0.1}	svr	iforest	simple	standard	none	0.0214496
0.200703	0.849436	0.268566	0.400128	0.588252	0.388627	0.270134	0.318938	0.285526	0.33271	0.391873	0.747505	0.4019	0.529127	0.574949	0.493541	0.417	0.448484	0.416164	0.456897	0.531257	-0.640098	0.0916311	0.170411	-0.0726103	0.180047	0.402929	0.376014	0.374833	0.254983	{'reg__hidden_layer_sizes': (100,), 'reg__learning_rate': 'adaptive', 'reg__learning_rate_init': 0.001, 'reg__max_iter': 1000, 'reg__n_iter_no_change': 5, 'reg__random_state': 42}	mlp	none	simple	none	none	0.0161183
0.62444	0.558151	0.156441	0.487594	0.50284	0.0841049	0.0572185	0.108728	0.066441	0.0752835	0.700815	0.649146	0.318753	0.56643	0.606578	0.179251	0.154367	0.200274	0.163382	0.176085	-0.458381	-0.077682	0.470873	-0.0109317	0.0831281	0.82255	0.873531	0.787279	0.854526	0.831422	{'reg__C': 10}	svr	none	simple	none	none	0.00140136
0.371789	0.366924	0.523671	0.274512	0.433748	0.289389	0.307077	0.316044	0.266476	0.226234	0.539349	0.372523	0.63326	0.398377	0.57192	0.424947	0.472286	0.445581	0.42184	0.375842	0.454964	0.370612	0.0806509	-0.648982	-0.334211	0.329978	0.330199	0.316055	0.511043	0.567362	{'reg__hidden_layer_sizes': (100,), 'reg__learning_rate': 'adaptive', 'reg__learning_rate_init': 0.001, 'reg__max_iter': 1000, 'reg__n_iter_no_change': 5, 'reg__random_state': 42}	mlp	iforest	simple	minmax	none	-0.0153933
0.330248	0.498892	0.329962	0.526197	0.519289	0.186966	0.136533	0.15209	0.163935	0.167862	0.485956	0.548654	0.436888	0.603435	0.587205	0.34502	0.30423	0.325838	0.327102	0.312143	0.210245	-0.00969318	0.309889	-0.625223	-0.000537592	0.620244	0.711254	0.678818	0.67204	0.61651	{'reg__learning_rate': 0.1, 'reg__n_estimators': 10, 'reg__random_state': 42}	ada	lof	simple	none	none	-0.0230641
0.265714	0.632498	0.253742	0.402158	0.799978	0.381019	0.326359	0.331203	0.348797	0.346808	0.427822	0.648915	0.392941	0.525344	0.755386	0.488239	0.453806	0.456639	0.448715	0.463252	0.364571	-0.280096	0.469301	-0.242113	-0.541355	0.226093	0.309802	0.300571	0.302217	0.207701	{'reg__hidden_layer_sizes': (100,), 'reg__learning_rate': 'adaptive', 'reg__learning_rate_init': 0.001, 'reg__max_iter': 1000, 'reg__n_iter_no_change': 5, 'reg__random_state': 42}	mlp	lof	simple	none	none	-0.0459382
0.47969	0.471621	0.640011	0.18834	0.480877	0.107861	0.0958544	0.122486	0.140797	0.114846	0.629835	0.540466	0.719621	0.360475	0.624609	0.224205	0.225196	0.231026	0.258116	0.214747	0.296783	0.191023	-0.123595	-0.131349	-0.47918	0.75027	0.790921	0.734929	0.741652	0.780374	{'reg__C': 1}	svr	iforest	simple	standard	none	-0.0492634
0.513479	0.464383	0.608713	0.195571	0.495997	0.115859	0.109726	0.137183	0.164999	0.128557	0.642076	0.534553	0.712635	0.379368	0.637668	0.235487	0.246094	0.248605	0.283189	0.22843	0.247248	0.203439	-0.0686479	-0.174785	-0.525689	0.731752	0.760665	0.703126	0.697244	0.754155	{'reg__C': 1}	svr	iforest	simple	minmax	none	-0.0636868
0.487312	0.560503	0.633995	0.279022	0.282109	0.19901	0.123786	0.133855	0.144151	0.158983	0.611551	0.603686	0.680428	0.448111	0.452376	0.320442	0.279177	0.278762	0.302535	0.312511	0.28561	0.0385641	-0.113033	-0.67607	0.13223	0.539232	0.729996	0.710327	0.735497	0.695968	{'reg__learning_rate': 0.1, 'reg__n_estimators': 10, 'reg__random_state': 42}	ada	iforest	simple	none	none	-0.0665398
0.311362	0.717973	0.256501	0.425045	0.683626	0.433214	0.376116	0.348991	0.406491	0.277223	0.464293	0.702023	0.397592	0.554078	0.667678	0.523762	0.483909	0.467805	0.49149	0.420193	0.255408	-0.453085	0.463532	-0.312802	-0.317175	0.120077	0.204573	0.263007	0.186796	0.366671	{'reg__hidden_layer_sizes': (100,), 'reg__learning_rate': 'adaptive', 'reg__learning_rate_init': 0.001, 'reg__max_iter': 1000, 'reg__n_iter_no_change': 5, 'reg__random_state': 42}	mlp	lof	simple	minmax	none	-0.0728245
0.373076	0.597813	0.292944	0.558466	0.50092	0.0925659	0.0579411	0.0991973	0.0693323	0.0793265	0.507196	0.652375	0.398828	0.61496	0.601527	0.187551	0.149343	0.194442	0.154438	0.176031	0.107826	-0.209896	0.387311	-0.724888	0.0348541	0.811985	0.877464	0.790517	0.861298	0.818775	{'reg__C': 10}	svr	lof	simple	none	none	-0.0809586
0.348505	0.349229	0.390929	0.313005	0.5765	0.243371	0.224618	0.24199	0.303045	0.257603	0.527702	0.398689	0.580418	0.406519	0.63144	0.391552	0.4025	0.390332	0.447188	0.398136	0.489098	0.400964	0.313691	-0.880204	-0.773318	0.436524	0.510061	0.476314	0.443943	0.507373	{'reg__hidden_layer_sizes': (100,), 'reg__learning_rate': 'adaptive', 'reg__learning_rate_init': 0.001, 'reg__max_iter': 1000, 'reg__n_iter_no_change': 5, 'reg__random_state': 42}	mlp	iforest	simple	none	none	-0.089954
0.635928	0.57708	0.234103	0.548873	0.56909	0.0417904	0.0411348	0.0576257	0.0394335	0.046233	0.681628	0.66133	0.410632	0.58907	0.618381	0.145442	0.133091	0.154476	0.134022	0.139995	-0.485212	-0.11423	0.208195	-0.137981	-0.0376715	0.911828	0.909081	0.887258	0.913659	0.896473	{'reg__C': 10}	svr	none	simple	minmax	none	-0.11338
0.246032	1.07964	0.2517	0.434337	0.677003	0.450885	0.337199	0.296754	0.38644	0.437067	0.426782	0.845498	0.381842	0.579388	0.594951	0.536086	0.463776	0.429544	0.469133	0.529136	0.425392	-1.08457	0.148678	0.0994861	-0.234437	0.0486924	0.254696	0.419415	0.153878	0.0213033	{'reg__hidden_layer_sizes': (100,), 'reg__learning_rate': 'adaptive', 'reg__learning_rate_init': 0.001, 'reg__max_iter': 1000, 'reg__n_iter_no_change': 5, 'reg__random_state': 42}	mlp	none	simple	minmax	none	-0.12909
0.524247	0.517869	0.342799	0.514479	0.581236	0.0197045	0.0222915	0.0270007	0.02983	0.0141902	0.593773	0.582848	0.461825	0.578042	0.644162	0.110502	0.112138	0.118621	0.113555	0.106416	-0.253684	-0.0481008	0.28304	-0.589031	-0.119895	0.959977	0.952857	0.94298	0.940324	0.967582	{'reg__C': 10}	svr	lof	simple	standard	none	-0.145534
0.731485	0.503492	0.199851	0.585313	0.656714	0.0189157	0.0228272	0.0266015	0.0262851	0.0218736	0.725091	0.605588	0.378	0.607449	0.681536	0.109847	0.114605	0.119383	0.113557	0.114747	-0.708385	0.0278533	0.324048	-0.213533	-0.197443	0.96009	0.949546	0.947956	0.942448	0.95102	{'reg__C': 10}	svr	none	simple	standard	none	-0.153492
0.494803	0.59259	0.367942	0.5098	0.596134	0.0375926	0.036406	0.0476499	0.0433569	0.0346916	0.576986	0.631974	0.475267	0.576261	0.641625	0.141955	0.122551	0.141885	0.129244	0.134273	-0.183272	-0.199327	0.230452	-0.57458	-0.1486	0.923644	0.923007	0.899374	0.913263	0.920745	{'reg__C': 10}	svr	lof	simple	minmax	none	-0.175065
0.471405	0.573456	0.824502	0.372245	0.817517	0.0759581	0.0442934	0.0809551	0.0916231	0.0791969	0.633657	0.611515	0.751397	0.506918	0.82751	0.17451	0.142629	0.164763	0.19182	0.167821	0.308928	0.0163448	-0.447484	-1.23606	-1.51469	0.824134	0.903387	0.824807	0.831881	0.848548	{'reg__C': 10}	svr	iforest	simple	none	none	-0.574592
0.67536	0.561613	0.891702	0.463135	0.648222	0.00971606	0.0103873	0.0125589	0.00990462	0.0165221	0.719781	0.597507	0.824233	0.555219	0.760014	0.0978179	0.100645	0.0995695	0.0980747	0.103237	0.00993459	0.0366589	-0.56546	-1.78203	-0.993936	0.977504	0.977343	0.972821	0.981826	0.968404	{'reg__C': 10}	svr	iforest	simple	standard	none	-0.658966
0.683105	0.522683	0.944041	0.470778	0.731833	0.00983148	0.0135426	0.0180687	0.0157454	0.023457	0.714576	0.595296	0.823175	0.538791	0.80332	0.098754	0.106986	0.107333	0.108957	0.114041	-0.00142	0.103436	-0.657345	-1.82794	-1.25112	0.977237	0.970461	0.960898	0.971109	0.955142	{'reg__C': 10}	svr	iforest	simple	minmax	none	-0.726879
2.06502	1.17012	2.56121	2.27962	1.05016	0.167695	0.146106	0.175924	0.116614	0.130444	1.06848	0.889709	1.19766	1.16815	0.797179	0.294451	0.288334	0.307888	0.252792	0.267407	-3.82285	-1.25928	-7.66275	-3.72635	-0.914856	0.646187	0.677065	0.655814	0.74467	0.707904	{'reg__hidden_layer_sizes': (100,), 'reg__learning_rate': 'adaptive', 'reg__learning_rate_init': 0.001, 'reg__max_iter': 1000, 'reg__n_iter_no_change': 5, 'reg__random_state': 42}	mlp	none	simple	standard	none	-3.47722
1.39931	3.46322	3.12311	1.2995	1.91689	0.164839	0.16075	0.143948	0.126544	0.100611	0.837781	1.3484	1.38778	1.00248	1.14069	0.30308	0.280316	0.291951	0.259174	0.222917	-2.3463	-6.00911	-5.53194	-3.01365	-2.69336	0.665187	0.66004	0.696013	0.746844	0.770149	{'reg__hidden_layer_sizes': (100,), 'reg__learning_rate': 'adaptive', 'reg__learning_rate_init': 0.001, 'reg__max_iter': 1000, 'reg__n_iter_no_change': 5, 'reg__random_state': 42}	mlp	lof	simple	standard	none	-3.91887
1.83833	3.5731	1.16224	2.36512	2.60377	2.4945	2.07756	2.48736	2.26899	2.16415	1.16296	1.61508	0.772034	1.31482	1.41171	1.30675	1.20418	1.34303	1.23262	1.19361	-3.29343	-5.89897	-2.93102	-3.90363	-3.74769	-4.26308	-3.59199	-3.86639	-3.96802	-3.84605	{'reg__hidden_layer_sizes': (100,), 'reg__learning_rate': 'adaptive', 'reg__learning_rate_init': 0.0001, 'reg__max_iter': 1000, 'reg__n_iter_no_change': 5, 'reg__random_state': 42}	mlp	none	simple	minmax	none	-3.95495
2.79311	2.06225	2.33624	1.15636	2.65661	0.125617	0.140543	0.167574	0.193468	0.127471	1.56391	1.18788	0.798756	0.880836	1.40298	0.253428	0.272256	0.297963	0.324463	0.241216	-3.09464	-2.5374	-3.10147	-5.94622	-7.17176	0.70916	0.693445	0.637356	0.645005	0.756232	{'reg__hidden_layer_sizes': (100,), 'reg__learning_rate': 'adaptive', 'reg__learning_rate_init': 0.001, 'reg__max_iter': 1000, 'reg__n_iter_no_change': 5, 'reg__random_state': 42}	mlp	iforest	simple	standard	none	-4.3703
3.12319	2.66113	1.71077	2.32615	1.35226	2.13868	2.16026	2.32141	2.1241	2.35498	1.57026	1.38077	1.02496	1.18651	0.936416	1.17786	1.19285	1.2576	1.20288	1.26209	-3.57854	-3.56467	-2.00341	-12.9731	-3.15956	-3.95168	-3.71198	-4.02372	-2.89752	-3.50354	{'reg__hidden_layer_sizes': (100,), 'reg__learning_rate': 'adaptive', 'reg__learning_rate_init': 0.0001, 'reg__max_iter': 1000, 'reg__n_iter_no_change': 5, 'reg__random_state': 42}	mlp	iforest	simple	minmax	none	-5.05585
2.43865	3.38892	1.86094	2.34201	3.40409	2.87083	2.44484	2.93125	2.67731	2.43388	1.41833	1.55996	1.09214	1.24289	1.64121	1.42445	1.32041	1.48212	1.38955	1.29795	-4.8318	-5.85874	-2.89214	-6.23357	-5.55882	-4.8311	-4.17045	-5.19017	-4.35608	-4.56031	{'reg__hidden_layer_sizes': (100,), 'reg__learning_rate': 'adaptive', 'reg__learning_rate_init': 0.0001, 'reg__max_iter': 1000, 'reg__n_iter_no_change': 5, 'reg__random_state': 42}	mlp	lof	simple	minmax	none	-5.07501
2.61309	4.0614	1.94392	2.93159	3.34272	3.24178	2.69062	3.10917	2.96371	2.83994	1.46082	1.76313	1.2174	1.50302	1.6437	1.58991	1.45324	1.55398	1.51518	1.47329	-5.10287	-6.84178	-5.57491	-5.07809	-5.09507	-5.83973	-4.94703	-5.08295	-5.48913	-5.3593	{'reg__hidden_layer_sizes': (100,), 'reg__learning_rate': 'adaptive', 'reg__learning_rate_init': 0.0001, 'reg__max_iter': 1000, 'reg__n_iter_no_change': 5, 'reg__random_state': 42}	mlp	none	simple	none	none	-5.53854
3.01693	3.48585	2.19661	2.5165	4.00879	3.23092	2.85527	3.23965	3.07818	2.7573	1.60325	1.62149	1.28687	1.36064	1.81307	1.57705	1.49106	1.59706	1.55043	1.45364	-6.2147	-6.05491	-3.59418	-6.77251	-6.72393	-5.5625	-5.03844	-5.84144	-5.15803	-5.29918	{'reg__hidden_layer_sizes': (100,), 'reg__learning_rate': 'adaptive', 'reg__learning_rate_init': 0.0001, 'reg__max_iter': 1000, 'reg__n_iter_no_change': 5, 'reg__random_state': 42}	mlp	lof	simple	none	none	-5.87205
4.12971	3.41923	3.15141	3.90516	2.64447	3.34637	3.45343	3.61954	3.30129	3.54767	1.85288	1.68367	1.53402	1.77378	1.42278	1.62452	1.64572	1.71557	1.6141	1.68142	-5.05408	-4.86504	-4.53258	-22.4581	-7.13441	-6.74784	-6.53267	-6.83297	-5.05754	-5.78438	{'reg__hidden_layer_sizes': (100,), 'reg__learning_rate': 'adaptive', 'reg__learning_rate_init': 0.0001, 'reg__max_iter': 1000, 'reg__n_iter_no_change': 5, 'reg__random_state': 42}	mlp	iforest	simple	none	none	-8.80884
6.75821	5.85394	4.66774	7.57832	8.44068	5.56979	5.78463	5.88603	5.56326	5.26397	2.37827	2.12778	1.92132	2.59124	2.6639	2.09986	2.15815	2.17345	2.12922	2.03654	-15.1616	-10.8476	-8.76253	-22.4066	-15.2631	-10.3131	-11.2336	-11.43	-10.1295	-11.0258	{'reg__hidden_layer_sizes': (100,), 'reg__learning_rate': 'adaptive', 'reg__learning_rate_init': 0.0001, 'reg__max_iter': 1000, 'reg__n_iter_no_change': 5, 'reg__random_state': 42}	mlp	lof	simple	standard	none	-14.4883
5.53985	6.83618	6.87178	6.53609	8.94711	5.85957	5.8724	5.48386	5.91196	5.43114	2.10807	2.38857	2.48063	2.33634	2.79609	2.17728	2.18857	2.06114	2.19389	2.06234	-11.9383	-12.1993	-22.2423	-12.5513	-15.314	-11.3629	-11.9797	-9.72891	-11.9444	-11.1616	{'reg__hidden_layer_sizes': (100,), 'reg__learning_rate': 'adaptive', 'reg__learning_rate_init': 0.0001, 'reg__max_iter': 1000, 'reg__n_iter_no_change': 5, 'reg__random_state': 42}	mlp	none	simple	standard	none	-14.8491
7.81533	6.34839	5.61809	5.8992	6.1624	4.72166	4.87725	5.17196	4.91501	4.94677	2.65091	2.31079	2.23493	2.25722	2.27354	1.95428	2.01936	2.05804	2.006	2.02179	-10.4571	-9.88945	-8.86303	-34.4362	-17.9556	-9.93205	-9.63832	-10.1925	-8.01855	-8.45994	{'reg__hidden_layer_sizes': (100,), 'reg__learning_rate': 'adaptive', 'reg__learning_rate_init': 0.0001, 'reg__max_iter': 1000, 'reg__n_iter_no_change': 5, 'reg__random_state': 42}	mlp	iforest	simple	standard	none	-16.3203
30.5184	30.7775	29.4839	29.2405	33.6851	30.4343	30.3873	30.7224	30.7483	29.6858	5.49338	5.49858	5.3969	5.36854	5.75472	5.47351	5.47229	5.49831	5.50467	5.40901	-71.9818	-61.2896	-60.6652	-89.3127	-63.9027	-60.8167	-63.2645	-63.879	-60.5133	-66.8187	{'reg__hidden_layer_sizes': (100,), 'reg__learning_rate': 'adaptive', 'reg__learning_rate_init': 1e-05, 'reg__max_iter': 1000, 'reg__n_iter_no_change': 5, 'reg__random_state': 42}	mlp	lof	simple	standard	none	-69.4304
28.8094	32.2919	30.9914	28.8644	32.7837	30.8063	29.9413	30.3095	30.7941	29.84	5.3417	5.63513	5.54148	5.31901	5.67812	5.50686	5.43387	5.45714	5.51216	5.4223	-66.2845	-61.3494	-103.822	-58.8448	-58.7773	-63.9973	-65.1787	-58.299	-66.4247	-65.8189	{'reg__hidden_layer_sizes': (100,), 'reg__learning_rate': 'adaptive', 'reg__learning_rate_init': 1e-05, 'reg__max_iter': 1000, 'reg__n_iter_no_change': 5, 'reg__random_state': 42}	mlp	none	simple	standard	none	-69.8155
31.474	31.1799	30.0214	28.7707	34.6793	31.1576	31.2269	31.5219	31.8237	30.3677	5.57594	5.53925	5.43993	5.33227	5.84182	5.53788	5.54678	5.57212	5.59806	5.47249	-74.2671	-62.1041	-61.7893	-87.8616	-65.8181	-62.2859	-65.0401	-65.5674	-62.6647	-68.3764	{'reg__hidden_layer_sizes': (100,), 'reg__learning_rate': 'adaptive', 'reg__learning_rate_init': 1e-05, 'reg__max_iter': 1000, 'reg__n_iter_no_change': 5, 'reg__random_state': 42}	mlp	lof	simple	minmax	none	-70.368
31.5548	31.2598	30.1055	28.8287	34.8209	31.2501	31.3342	31.6099	31.9244	30.4446	5.5822	5.54647	5.44658	5.33756	5.85421	5.54585	5.55579	5.57964	5.6065	5.47894	-74.4602	-62.2659	-61.9654	-88.0409	-66.0911	-62.4737	-65.2669	-65.7533	-62.8661	-68.5521	{'reg__hidden_layer_sizes': (100,), 'reg__learning_rate': 'adaptive', 'reg__learning_rate_init': 1e-05, 'reg__max_iter': 1000, 'reg__n_iter_no_change': 5, 'reg__random_state': 42}	mlp	lof	simple	none	none	-70.5647
29.4717	32.6382	31.3532	29.3252	32.4388	31.4239	30.6211	30.9439	31.4508	30.6863	5.39453	5.66668	5.57482	5.37065	5.64696	5.56354	5.49456	5.51764	5.56873	5.50078	-67.8312	-62.018	-105.045	-59.8002	-58.1485	-65.3002	-66.6813	-59.5402	-67.8624	-67.714	{'reg__hidden_layer_sizes': (100,), 'reg__learning_rate': 'adaptive', 'reg__learning_rate_init': 1e-05, 'reg__max_iter': 1000, 'reg__n_iter_no_change': 5, 'reg__random_state': 42}	mlp	none	simple	minmax	none	-70.5686
29.7275	32.8696	31.6606	29.5541	32.7392	31.6898	30.8956	31.1917	31.7281	30.9554	5.4172	5.68694	5.60105	5.39097	5.6732	5.58667	5.51852	5.53937	5.59283	5.52426	-68.4287	-62.4648	-106.085	-60.2748	-58.6963	-65.8613	-67.288	-60.0251	-68.4696	-68.3165	{'reg__hidden_layer_sizes': (100,), 'reg__learning_rate': 'adaptive', 'reg__learning_rate_init': 1e-05, 'reg__max_iter': 1000, 'reg__n_iter_no_change': 5, 'reg__random_state': 42}	mlp	none	simple	none	none	-71.1899
30.3645	29.7521	29.8543	32.1941	30.0232	30.0779	30.2095	30.1935	29.6358	30.1642	5.4652	5.4088	5.41531	5.64573	5.45687	5.44586	5.45944	5.45796	5.40212	5.4471	-43.5138	-50.0341	-51.4117	-192.388	-91.3514	-68.6394	-64.8935	-64.3412	-53.3787	-56.6844	{'reg__hidden_layer_sizes': (100,), 'reg__learning_rate': 'adaptive', 'reg__learning_rate_init': 1e-05, 'reg__max_iter': 1000, 'reg__n_iter_no_change': 5, 'reg__random_state': 42}	mlp	iforest	simple	standard	none	-85.7399
30.4464	30.2694	30.2706	33.4734	30.5243	31.1431	31.1857	31.1856	30.3643	31.1131	5.46037	5.45369	5.44937	5.76937	5.49545	5.54262	5.5441	5.54523	5.46326	5.53308	-43.6339	-50.9213	-52.1427	-200.073	-92.893	-71.1057	-67.0227	-66.4881	-54.7153	-58.4991	{'reg__hidden_layer_sizes': (100,), 'reg__learning_rate': 'adaptive', 'reg__learning_rate_init': 1e-05, 'reg__max_iter': 1000, 'reg__n_iter_no_change': 5, 'reg__random_state': 42}	mlp	iforest	simple	minmax	none	-87.9328
30.5365	30.4453	30.4964	33.7464	30.8969	31.399	31.4272	31.4173	30.568	31.3124	5.46596	5.4678	5.47014	5.79313	5.52873	5.56506	5.56503	5.56471	5.48054	5.5498	-43.766	-51.2231	-52.5391	-201.713	-94.0391	-71.6981	-67.5494	-66.9896	-55.0892	-58.8802	{'reg__hidden_layer_sizes': (100,), 'reg__learning_rate': 'adaptive', 'reg__learning_rate_init': 1e-05, 'reg__max_iter': 1000, 'reg__n_iter_no_change': 5, 'reg__random_state': 42}	mlp	iforest	simple	none	none	-88.656

## Sheet: cls_no_agg
split0_test_tn	split1_test_tn	split2_test_tn	split3_test_tn	split4_test_tn	split0_train_tn	split1_train_tn	split2_train_tn	split3_train_tn	split4_train_tn	split0_test_fp	split1_test_fp	split2_test_fp	split3_test_fp	split4_test_fp	split0_train_fp	split1_train_fp	split2_train_fp	split3_train_fp	split4_train_fp	split0_test_fn	split1_test_fn	split2_test_fn	split3_test_fn	split4_test_fn	split0_train_fn	split1_train_fn	split2_train_fn	split3_train_fn	split4_train_fn	split0_test_tp	split1_test_tp	split2_test_tp	split3_test_tp	split4_test_tp	split0_train_tp	split1_train_tp	split2_train_tp	split3_train_tp	split4_train_tp	split0_test_f1	split1_test_f1	split2_test_f1	split3_test_f1	split4_test_f1	split0_train_f1	split1_train_f1	split2_train_f1	split3_train_f1	split4_train_f1
113	106	98	96	99	399	405	414	416	413	88	93	88	86	100	367	363	367	369	355	51	43	36	52	38	169	176	184	168	182	258	268	288	275	272	1103	1094	1073	1086	1089	0.787786	0.797619	0.822857	0.799419	0.797654	0.804522	0.802347	0.795699	0.801772	0.80221
113	106	98	96	99	399	406	414	416	413	88	93	88	86	100	367	362	367	369	355	51	43	36	52	38	169	177	184	168	182	258	268	288	275	272	1103	1093	1073	1086	1089	0.787786	0.797619	0.822857	0.799419	0.797654	0.804522	0.802202	0.795699	0.801772	0.80221
113	106	98	96	99	399	406	414	416	413	88	93	88	86	100	367	362	367	369	355	51	43	36	52	38	169	177	184	168	182	258	268	288	275	272	1103	1093	1073	1086	1089	0.787786	0.797619	0.822857	0.799419	0.797654	0.804522	0.802202	0.795699	0.801772	0.80221
113	106	98	96	99	399	406	414	416	413	88	93	88	86	100	367	362	367	369	355	51	43	36	52	38	169	177	184	168	182	258	268	288	275	272	1103	1093	1073	1086	1089	0.787786	0.797619	0.822857	0.799419	0.797654	0.804522	0.802202	0.795699	0.801772	0.80221
113	106	98	96	99	399	406	414	416	413	88	93	88	86	100	367	362	367	369	355	51	43	36	52	38	169	177	184	168	182	258	268	288	275	272	1103	1093	1073	1086	1089	0.787786	0.797619	0.822857	0.799419	0.797654	0.804522	0.802202	0.795699	0.801772	0.80221
113	106	98	96	99	399	406	414	416	413	88	93	88	86	100	367	362	367	369	355	51	43	36	52	38	169	177	184	168	182	258	268	288	275	272	1103	1093	1073	1086	1089	0.787786	0.797619	0.822857	0.799419	0.797654	0.804522	0.802202	0.795699	0.801772	0.80221
113	106	98	96	99	399	405	414	416	413	88	93	88	86	100	367	363	367	369	355	51	43	36	52	38	169	176	184	168	182	258	268	288	275	272	1103	1094	1073	1086	1089	0.787786	0.797619	0.822857	0.799419	0.797654	0.804522	0.802347	0.795699	0.801772	0.80221
113	106	98	96	99	399	405	414	416	413	88	93	88	86	100	367	363	367	369	355	51	43	36	52	38	169	176	184	168	182	258	268	288	275	272	1103	1094	1073	1086	1089	0.787786	0.797619	0.822857	0.799419	0.797654	0.804522	0.802347	0.795699	0.801772	0.80221
92	89	105	112	105	411	414	398	391	398	93	83	102	81	93	359	369	350	371	359	42	39	40	45	51	175	178	177	172	166	278	294	258	266	255	1073	1057	1093	1085	1096	0.804631	0.828169	0.784195	0.808511	0.779817	0.800746	0.794438	0.80575	0.799853	0.806772
92	89	105	112	105	411	414	398	391	398	93	83	102	81	93	359	369	350	371	359	42	39	40	45	51	175	178	177	172	166	278	294	258	266	255	1073	1057	1093	1085	1096	0.804631	0.828169	0.784195	0.808511	0.779817	0.800746	0.794438	0.80575	0.799853	0.806772
92	89	105	112	105	411	414	398	391	398	93	83	102	81	93	359	369	350	371	359	42	39	40	45	51	175	178	177	172	166	278	294	258	266	255	1073	1057	1093	1085	1096	0.804631	0.828169	0.784195	0.808511	0.779817	0.800746	0.794438	0.80575	0.799853	0.806772
92	89	105	112	105	411	414	398	391	398	93	83	102	81	93	359	369	350	371	359	42	39	40	45	51	175	178	177	172	166	278	294	258	266	255	1073	1057	1093	1085	1096	0.804631	0.828169	0.784195	0.808511	0.779817	0.800746	0.794438	0.80575	0.799853	0.806772
92	89	105	112	105	411	414	398	391	398	93	83	102	81	93	359	369	350	371	359	42	39	40	45	51	175	178	177	172	166	278	294	258	266	255	1073	1057	1093	1085	1096	0.804631	0.828169	0.784195	0.808511	0.779817	0.800746	0.794438	0.80575	0.799853	0.806772
92	89	105	112	105	411	414	398	391	398	93	83	102	81	93	359	369	350	371	359	42	39	40	45	51	175	178	177	172	166	278	294	258	266	255	1073	1057	1093	1085	1096	0.804631	0.828169	0.784195	0.808511	0.779817	0.800746	0.794438	0.80575	0.799853	0.806772
92	89	105	112	105	411	414	398	391	398	93	83	102	81	93	359	369	350	371	359	42	39	40	45	51	175	178	177	172	166	278	294	258	266	255	1073	1057	1093	1085	1096	0.804631	0.828169	0.784195	0.808511	0.779817	0.800746	0.794438	0.80575	0.799853	0.806772
92	89	105	112	105	411	414	398	391	398	93	83	102	81	93	359	369	350	371	359	42	39	40	45	51	175	178	177	172	166	278	294	258	266	255	1073	1057	1093	1085	1096	0.804631	0.828169	0.784195	0.808511	0.779817	0.800746	0.794438	0.80575	0.799853	0.806772
92	89	105	112	105	411	414	398	391	398	93	83	102	81	93	359	369	350	371	359	42	39	40	45	51	175	178	177	172	166	278	294	258	266	255	1073	1057	1093	1085	1096	0.804631	0.828169	0.784195	0.808511	0.779817	0.800746	0.794438	0.80575	0.799853	0.806772
92	89	105	112	105	411	414	398	391	398	93	83	102	81	93	359	369	350	371	359	42	39	40	45	51	175	178	177	172	166	278	294	258	266	255	1073	1057	1093	1085	1096	0.804631	0.828169	0.784195	0.808511	0.779817	0.800746	0.794438	0.80575	0.799853	0.806772
92	89	105	112	105	411	414	398	391	398	93	83	102	81	93	359	369	350	371	359	42	39	40	45	51	175	178	177	172	166	278	294	258	266	255	1073	1057	1093	1085	1096	0.804631	0.828169	0.784195	0.808511	0.779817	0.800746	0.794438	0.80575	0.799853	0.806772
92	89	105	112	105	411	414	398	391	398	93	83	102	81	93	359	369	350	371	359	42	39	40	45	51	175	178	177	172	166	278	294	258	266	255	1073	1057	1093	1085	1096	0.804631	0.828169	0.784195	0.808511	0.779817	0.800746	0.794438	0.80575	0.799853	0.806772
92	89	105	112	105	411	414	398	391	398	93	83	102	81	93	359	369	350	371	359	42	39	40	45	51	175	178	177	172	166	278	294	258	266	255	1073	1057	1093	1085	1096	0.804631	0.828169	0.784195	0.808511	0.779817	0.800746	0.794438	0.80575	0.799853	0.806772
113	106	98	95	99	399	405	414	416	413	88	93	88	87	100	367	363	367	369	355	51	43	36	52	38	169	176	184	167	182	258	268	288	275	272	1103	1094	1073	1087	1089	0.787786	0.797619	0.822857	0.798258	0.797654	0.804522	0.802347	0.795699	0.802214	0.80221
113	104	98	96	99	399	405	414	416	413	88	95	88	86	100	367	363	367	369	355	51	43	36	52	38	169	175	184	168	182	258	268	288	275	272	1103	1095	1073	1086	1089	0.787786	0.795252	0.822857	0.799419	0.797654	0.804522	0.802786	0.795699	0.801772	0.80221
108	106	98	86	99	368	405	414	391	413	93	93	88	96	100	398	363	367	394	355	47	43	36	48	38	164	176	184	164	182	262	268	288	279	272	1108	1094	1073	1090	1089	0.789157	0.797619	0.822857	0.794872	0.797654	0.797696	0.802347	0.795699	0.796202	0.80221
113	104	98	95	99	399	405	414	416	413	88	95	88	87	100	367	363	367	369	355	51	43	36	52	38	169	175	184	167	182	258	268	288	275	272	1103	1095	1073	1087	1089	0.787786	0.795252	0.822857	0.798258	0.797654	0.804522	0.802786	0.795699	0.802214	0.80221
113	104	98	95	99	399	404	414	413	409	88	95	88	87	100	367	364	367	372	359	51	43	36	52	38	169	174	184	165	179	258	268	288	275	272	1103	1096	1073	1089	1092	0.787786	0.795252	0.822857	0.798258	0.797654	0.804522	0.80293	0.795699	0.80221	0.802351
113	104	98	95	99	399	404	414	413	413	88	95	88	87	100	367	364	367	372	355	51	43	36	52	38	169	174	184	165	182	258	268	288	275	272	1103	1096	1073	1089	1089	0.787786	0.795252	0.822857	0.798258	0.797654	0.804522	0.80293	0.795699	0.80221	0.80221
113	106	98	96	99	399	406	416	416	413	88	93	88	86	100	367	362	365	369	355	51	43	39	52	38	169	177	188	168	182	258	268	285	275	272	1103	1093	1069	1086	1089	0.787786	0.797619	0.817791	0.799419	0.797654	0.804522	0.802202	0.7945	0.801772	0.80221
100	104	97	95	99	362	404	411	413	409	101	95	89	87	100	404	364	370	372	359	44	43	35	52	38	158	174	182	165	179	265	268	289	275	272	1114	1096	1075	1089	1092	0.785185	0.795252	0.823362	0.798258	0.797654	0.798566	0.80293	0.795707	0.80221	0.802351
113	106	98	95	101	399	406	414	416	428	88	93	88	87	98	367	362	367	369	340	51	43	36	52	42	169	177	184	167	198	258	268	288	275	268	1103	1093	1073	1087	1073	0.787786	0.797619	0.822857	0.798258	0.792899	0.804522	0.802202	0.795699	0.802214	0.799553
94	89	105	112	105	426	414	398	391	398	91	83	102	81	93	344	369	350	371	359	48	39	40	45	51	189	178	177	172	166	272	294	258	266	255	1059	1057	1093	1085	1096	0.796486	0.828169	0.784195	0.808511	0.779817	0.798944	0.794438	0.80575	0.799853	0.806772
94	89	105	112	105	426	414	398	391	398	91	83	102	81	93	344	369	350	371	359	48	39	40	45	51	189	178	177	172	166	272	294	258	266	255	1059	1057	1093	1085	1096	0.796486	0.828169	0.784195	0.808511	0.779817	0.798944	0.794438	0.80575	0.799853	0.806772
94	89	105	112	105	426	414	398	391	398	91	83	102	81	93	344	369	350	371	359	48	39	40	45	51	189	178	177	172	166	272	294	258	266	255	1059	1057	1093	1085	1096	0.796486	0.828169	0.784195	0.808511	0.779817	0.798944	0.794438	0.80575	0.799853	0.806772
94	89	105	112	105	426	414	398	391	398	91	83	102	81	93	344	369	350	371	359	48	39	40	45	51	189	178	177	172	166	272	294	258	266	255	1059	1057	1093	1085	1096	0.796486	0.828169	0.784195	0.808511	0.779817	0.798944	0.794438	0.80575	0.799853	0.806772
94	89	105	112	105	426	414	398	391	398	91	83	102	81	93	344	369	350	371	359	48	39	40	45	51	189	178	177	172	166	272	294	258	266	255	1059	1057	1093	1085	1096	0.796486	0.828169	0.784195	0.808511	0.779817	0.798944	0.794438	0.80575	0.799853	0.806772
94	89	105	112	105	426	414	398	391	398	91	83	102	81	93	344	369	350	371	359	48	39	40	45	51	189	178	177	172	166	272	294	258	266	255	1059	1057	1093	1085	1096	0.796486	0.828169	0.784195	0.808511	0.779817	0.798944	0.794438	0.80575	0.799853	0.806772
94	89	105	112	105	426	414	398	391	398	91	83	102	81	93	344	369	350	371	359	48	39	40	45	51	189	178	177	172	166	272	294	258	266	255	1059	1057	1093	1085	1096	0.796486	0.828169	0.784195	0.808511	0.779817	0.798944	0.794438	0.80575	0.799853	0.806772
94	89	105	112	105	426	414	398	391	398	91	83	102	81	93	344	369	350	371	359	48	39	40	45	51	189	178	177	172	166	272	294	258	266	255	1059	1057	1093	1085	1096	0.796486	0.828169	0.784195	0.808511	0.779817	0.798944	0.794438	0.80575	0.799853	0.806772
94	89	105	112	105	426	414	398	391	398	91	83	102	81	93	344	369	350	371	359	48	39	40	45	51	189	178	177	172	166	272	294	258	266	255	1059	1057	1093	1085	1096	0.796486	0.828169	0.784195	0.808511	0.779817	0.798944	0.794438	0.80575	0.799853	0.806772
113	104	100	95	99	398	404	429	416	413	88	95	86	87	100	368	364	352	369	355	50	43	42	52	38	169	174	198	167	182	259	268	282	275	272	1103	1096	1059	1087	1089	0.789634	0.795252	0.815029	0.798258	0.797654	0.804229	0.80293	0.793853	0.802214	0.80221
113	104	100	95	99	398	404	429	416	413	88	95	86	87	100	368	364	352	369	355	50	43	42	52	38	169	174	198	167	182	259	268	282	275	272	1103	1096	1059	1087	1089	0.789634	0.795252	0.815029	0.798258	0.797654	0.804229	0.80293	0.793853	0.802214	0.80221
113	104	100	95	99	399	404	429	416	413	88	95	86	87	100	367	364	352	369	355	51	43	42	52	38	169	174	198	167	182	258	268	282	275	272	1103	1096	1059	1087	1089	0.787786	0.795252	0.815029	0.798258	0.797654	0.804522	0.80293	0.793853	0.802214	0.80221
113	104	100	95	99	399	404	429	416	412	88	95	86	87	100	367	364	352	369	356	51	43	42	52	38	169	174	198	167	181	258	268	282	275	272	1103	1096	1059	1087	1090	0.787786	0.795252	0.815029	0.798258	0.797654	0.804522	0.80293	0.793853	0.802214	0.802356
113	104	100	95	99	399	404	429	416	413	88	95	86	87	100	367	364	352	369	355	51	43	42	52	38	169	174	198	167	182	258	268	282	275	272	1103	1096	1059	1087	1089	0.787786	0.795252	0.815029	0.798258	0.797654	0.804522	0.80293	0.793853	0.802214	0.80221
113	104	100	95	99	399	404	429	416	412	88	95	86	87	100	367	364	352	369	356	51	43	42	52	38	169	174	198	167	181	258	268	282	275	272	1103	1096	1059	1087	1090	0.787786	0.795252	0.815029	0.798258	0.797654	0.804522	0.80293	0.793853	0.802214	0.802356
94	89	105	112	107	426	414	398	391	413	91	83	102	81	91	344	369	350	371	344	48	39	40	45	55	189	178	177	172	182	272	294	258	266	251	1059	1057	1093	1085	1080	0.796486	0.828169	0.784195	0.808511	0.774691	0.798944	0.794438	0.80575	0.799853	0.80417
113	104	100	95	99	399	404	429	416	413	88	95	86	87	100	367	364	352	369	355	51	43	42	52	40	169	174	198	167	182	258	268	282	275	270	1103	1096	1059	1087	1089	0.787786	0.795252	0.815029	0.798258	0.794118	0.804522	0.80293	0.793853	0.802214	0.80221
113	104	100	95	99	399	404	429	416	414	88	95	86	87	100	367	364	352	369	354	51	43	42	52	40	169	174	198	167	183	258	268	282	275	270	1103	1096	1059	1087	1088	0.787786	0.795252	0.815029	0.798258	0.794118	0.804522	0.80293	0.793853	0.802214	0.802064
92	89	105	99	105	411	414	398	358	398	93	83	102	94	93	359	369	350	404	359	42	39	40	45	51	175	178	177	157	166	278	294	258	266	255	1073	1057	1093	1100	1096	0.804631	0.828169	0.784195	0.792846	0.779817	0.800746	0.794438	0.80575	0.796813	0.806772
113	97	90	95	99	398	376	386	416	412	88	102	96	87	100	368	392	395	369	356	50	42	36	52	38	169	167	175	167	181	259	269	288	275	272	1103	1103	1082	1087	1090	0.789634	0.788856	0.813559	0.798258	0.797654	0.804229	0.79783	0.791514	0.802214	0.802356
84	80	98	112	105	384	388	370	391	398	101	92	109	81	93	386	395	378	371	359	41	39	38	45	51	168	170	171	172	166	279	294	260	266	255	1080	1065	1099	1085	1096	0.797143	0.817803	0.77961	0.808511	0.779817	0.795873	0.790353	0.800146	0.799853	0.806772
100	93	93	96	90	363	370	370	413	373	101	106	93	86	109	403	398	411	372	395	45	41	33	52	36	158	162	170	166	167	264	270	291	275	274	1114	1108	1087	1088	1104	0.783383	0.786026	0.822034	0.799419	0.790765	0.798853	0.798271	0.789111	0.801769	0.797112
84	80	98	112	99	384	388	370	391	369	101	92	109	81	99	386	395	378	371	388	41	39	38	45	48	168	170	171	172	161	279	294	260	266	258	1080	1065	1099	1085	1101	0.797143	0.817803	0.77961	0.808511	0.778281	0.795873	0.790353	0.800146	0.799853	0.800436
80	89	105	99	105	377	414	398	358	398	105	83	102	94	93	393	369	350	404	359	39	39	40	45	51	163	178	177	157	166	281	294	258	266	255	1085	1057	1093	1100	1096	0.796034	0.828169	0.784195	0.792846	0.779817	0.796038	0.794438	0.80575	0.796813	0.806772
113	106	100	97	101	400	409	432	416	429	88	93	86	85	98	366	359	349	369	339	51	46	45	52	44	172	184	205	171	199	258	265	279	275	266	1100	1086	1052	1083	1072	0.787786	0.792227	0.809869	0.800582	0.789318	0.803506	0.8	0.791573	0.800443	0.799403
80	89	99	99	97	377	414	358	358	360	105	83	108	94	101	393	369	390	404	397	39	39	38	45	45	163	178	164	157	157	281	294	260	266	261	1085	1057	1106	1100	1105	0.796034	0.828169	0.780781	0.792846	0.781437	0.796038	0.794438	0.799711	0.796813	0.799566
113	86	90	85	94	399	341	386	391	382	88	113	96	97	105	367	427	395	394	386	51	40	36	48	38	169	154	175	163	173	258	271	288	279	272	1103	1116	1082	1091	1098	0.787786	0.779856	0.813559	0.793741	0.791849	0.804522	0.793459	0.791514	0.796641	0.797096
108	84	90	85	94	368	338	386	391	382	93	115	96	97	105	398	430	395	394	386	47	40	36	48	38	164	154	175	163	173	262	271	288	279	272	1108	1116	1082	1091	1098	0.789157	0.777618	0.813559	0.793741	0.791849	0.797696	0.792614	0.791514	0.796641	0.797096
84	80	98	94	99	384	388	370	328	369	101	92	109	99	99	386	395	378	434	388	41	39	38	43	48	168	170	171	151	161	279	294	260	268	258	1080	1065	1099	1106	1101	0.797143	0.817803	0.77961	0.79056	0.778281	0.795873	0.790353	0.800146	0.790847	0.800436
84	80	92	94	105	384	388	330	328	398	101	92	115	99	93	386	395	418	434	359	41	39	36	43	51	168	170	158	151	166	279	294	262	268	255	1080	1065	1112	1106	1096	0.797143	0.817803	0.776296	0.79056	0.779817	0.795873	0.790353	0.794286	0.790847	0.806772
72	73	92	94	91	350	349	330	328	331	113	99	115	99	107	420	434	418	434	426	38	35	36	43	42	156	159	158	151	152	282	298	262	268	264	1092	1076	1112	1106	1110	0.788811	0.816438	0.776296	0.79056	0.779911	0.791304	0.783971	0.794286	0.790847	0.793424
72	73	92	94	99	350	349	330	328	369	113	99	115	99	99	420	434	418	434	388	38	35	36	43	48	156	159	158	151	161	282	298	262	268	258	1092	1076	1112	1106	1101	0.788811	0.816438	0.776296	0.79056	0.778281	0.791304	0.783971	0.794286	0.790847	0.800436
95	84	85	76	82	332	338	342	346	340	106	115	101	106	117	434	430	439	439	428	41	40	33	44	36	153	154	161	150	158	268	271	291	283	274	1119	1116	1096	1104	1113	0.784773	0.777618	0.812849	0.790503	0.78174	0.792212	0.792614	0.7851	0.789417	0.791607
95	84	86	76	82	332	338	344	351	340	106	115	100	106	117	434	430	437	434	428	41	40	34	44	36	153	154	162	150	158	268	271	290	283	274	1119	1116	1095	1104	1113	0.784773	0.777618	0.812325	0.790503	0.78174	0.792212	0.792614	0.785228	0.790831	0.791607
113	133	98	95	99	399	526	413	416	413	88	66	88	87	100	367	242	368	369	355	51	91	36	52	38	169	341	183	167	182	258	220	288	275	272	1103	929	1074	1087	1089	0.787786	0.737018	0.822857	0.798258	0.797654	0.804522	0.761163	0.79585	0.802214	0.80221
74	78	96	98	93	365	361	343	341	346	111	94	111	95	105	405	422	405	421	411	44	41	37	46	46	170	173	177	168	168	276	292	261	265	260	1078	1062	1093	1089	1094	0.780764	0.812239	0.779104	0.789866	0.774963	0.789454	0.78117	0.78974	0.787134	0.790748
92	89	105	136	105	411	414	398	526	398	93	83	102	57	93	359	369	350	236	359	42	39	40	95	51	175	178	177	351	166	278	294	258	216	255	1073	1057	1093	906	1096	0.804631	0.828169	0.784195	0.739726	0.779817	0.800746	0.794438	0.80575	0.755315	0.806772
98	92	92	83	87	350	356	404	365	361	103	107	94	99	112	416	412	377	420	407	46	44	45	47	40	171	173	194	170	177	263	267	279	280	270	1101	1097	1063	1084	1094	0.779259	0.779562	0.800574	0.793201	0.780347	0.78953	0.789493	0.788283	0.786077	0.789322
92	89	130	136	105	411	414	520	526	398	93	83	77	57	93	359	369	228	236	359	42	39	81	95	51	175	178	348	351	166	278	294	217	216	255	1073	1057	922	906	1096	0.804631	0.828169	0.733108	0.739726	0.779817	0.800746	0.794438	0.761983	0.755315	0.806772
0	0	0	0	0	0	0	0	0	0	128	126	122	145	127	520	522	526	503	521	0	0	0	0	0	0	0	0	0	0	221	223	227	203	221	874	872	868	892	874	0.775439	0.77972	0.788194	0.736842	0.776801	0.770723	0.769638	0.767462	0.780061	0.770383
0	0	0	0	0	0	0	0	0	0	128	126	122	145	127	520	522	526	503	521	0	0	0	0	0	0	0	0	0	0	221	223	227	203	221	874	872	868	892	874	0.775439	0.77972	0.788194	0.736842	0.776801	0.770723	0.769638	0.767462	0.780061	0.770383
113	163	98	125	99	399	655	414	546	413	88	36	88	57	100	367	113	367	239	355	51	133	36	95	38	169	528	184	354	182	258	178	288	232	272	1103	742	1073	900	1089	0.787786	0.678095	0.822857	0.753247	0.797654	0.804522	0.698353	0.795699	0.752194	0.80221
113	159	97	124	99	395	650	411	543	409	88	40	89	58	100	371	118	370	242	359	49	133	35	95	38	168	525	182	351	179	260	178	289	232	272	1104	745	1075	903	1092	0.791476	0.672968	0.823362	0.752026	0.797654	0.803786	0.698547	0.795707	0.752814	0.802351
113	159	97	124	99	395	650	411	543	409	88	40	89	58	100	371	118	370	242	359	49	133	35	95	38	168	525	182	351	179	260	178	289	232	272	1104	745	1075	903	1092	0.791476	0.672968	0.823362	0.752026	0.797654	0.803786	0.698547	0.795707	0.752814	0.802351
113	159	97	124	99	395	650	411	543	409	88	40	89	58	100	371	118	370	242	359	49	133	35	95	38	168	525	182	351	179	260	178	289	232	272	1104	745	1075	903	1092	0.791476	0.672968	0.823362	0.752026	0.797654	0.803786	0.698547	0.795707	0.752814	0.802351
43	52	50	55	43	200	191	193	188	200	85	74	72	90	84	320	331	333	315	321	28	34	32	29	39	134	128	130	133	123	193	189	195	174	182	740	744	738	759	751	0.773547	0.777778	0.789474	0.745182	0.747433	0.765253	0.764253	0.761217	0.772126	0.77184
43	52	50	55	43	200	191	193	188	200	85	74	72	90	84	320	331	333	315	321	28	34	32	29	39	134	128	130	133	123	193	189	195	174	182	740	744	738	759	751	0.773547	0.777778	0.789474	0.745182	0.747433	0.765253	0.764253	0.761217	0.772126	0.77184
43	52	50	55	43	200	191	193	188	200	85	74	72	90	84	320	331	333	315	321	28	34	32	29	39	134	128	130	133	123	193	189	195	174	182	740	744	738	759	751	0.773547	0.777778	0.789474	0.745182	0.747433	0.765253	0.764253	0.761217	0.772126	0.77184
43	52	50	55	43	200	191	193	188	200	85	74	72	90	84	320	331	333	315	321	28	34	32	29	39	134	128	130	133	123	193	189	195	174	182	740	744	738	759	751	0.773547	0.777778	0.789474	0.745182	0.747433	0.765253	0.764253	0.761217	0.772126	0.77184
43	52	50	55	43	200	191	193	188	200	85	74	72	90	84	320	331	333	315	321	28	34	32	29	39	134	128	130	133	123	193	189	195	174	182	740	744	738	759	751	0.773547	0.777778	0.789474	0.745182	0.747433	0.765253	0.764253	0.761217	0.772126	0.77184
43	52	50	55	43	200	191	193	188	200	85	74	72	90	84	320	331	333	315	321	28	34	32	29	39	134	128	130	133	123	193	189	195	174	182	740	744	738	759	751	0.773547	0.777778	0.789474	0.745182	0.747433	0.765253	0.764253	0.761217	0.772126	0.77184
43	52	50	55	43	200	191	193	188	200	85	74	72	90	84	320	331	333	315	321	28	34	32	29	39	134	128	130	133	123	193	189	195	174	182	740	744	738	759	751	0.773547	0.777778	0.789474	0.745182	0.747433	0.765253	0.764253	0.761217	0.772126	0.77184
43	52	50	55	43	200	191	193	188	200	85	74	72	90	84	320	331	333	315	321	28	34	32	29	39	134	128	130	133	123	193	189	195	174	182	740	744	738	759	751	0.773547	0.777778	0.789474	0.745182	0.747433	0.765253	0.764253	0.761217	0.772126	0.77184
43	52	50	55	43	200	191	193	188	200	85	74	72	90	84	320	331	333	315	321	28	34	32	29	39	134	128	130	133	123	193	189	195	174	182	740	744	738	759	751	0.773547	0.777778	0.789474	0.745182	0.747433	0.765253	0.764253	0.761217	0.772126	0.77184
43	52	50	55	43	200	191	193	188	200	85	74	72	90	84	320	331	333	315	321	28	34	32	29	39	134	128	130	133	123	193	189	195	174	182	740	744	738	759	751	0.773547	0.777778	0.789474	0.745182	0.747433	0.765253	0.764253	0.761217	0.772126	0.77184
43	52	50	55	43	200	191	193	188	200	85	74	72	90	84	320	331	333	315	321	28	34	32	29	39	134	128	130	133	123	193	189	195	174	182	740	744	738	759	751	0.773547	0.777778	0.789474	0.745182	0.747433	0.765253	0.764253	0.761217	0.772126	0.77184
43	52	50	55	43	200	191	193	188	200	85	74	72	90	84	320	331	333	315	321	28	34	32	29	39	134	128	130	133	123	193	189	195	174	182	740	744	738	759	751	0.773547	0.777778	0.789474	0.745182	0.747433	0.765253	0.764253	0.761217	0.772126	0.77184
43	52	50	55	43	200	191	193	188	200	85	74	72	90	84	320	331	333	315	321	28	34	32	29	39	134	128	130	133	123	193	189	195	174	182	740	744	738	759	751	0.773547	0.777778	0.789474	0.745182	0.747433	0.765253	0.764253	0.761217	0.772126	0.77184
43	52	50	55	43	200	191	193	188	200	85	74	72	90	84	320	331	333	315	321	28	34	32	29	39	134	128	130	133	123	193	189	195	174	182	740	744	738	759	751	0.773547	0.777778	0.789474	0.745182	0.747433	0.765253	0.764253	0.761217	0.772126	0.77184
43	52	50	55	43	200	191	193	188	200	85	74	72	90	84	320	331	333	315	321	28	34	32	29	39	134	128	130	133	123	193	189	195	174	182	740	744	738	759	751	0.773547	0.777778	0.789474	0.745182	0.747433	0.765253	0.764253	0.761217	0.772126	0.77184
43	52	50	55	43	200	191	193	188	200	85	74	72	90	84	320	331	333	315	321	28	34	32	29	39	134	128	130	133	123	193	189	195	174	182	740	744	738	759	751	0.773547	0.777778	0.789474	0.745182	0.747433	0.765253	0.764253	0.761217	0.772126	0.77184
43	52	50	55	43	200	191	193	188	200	85	74	72	90	84	320	331	333	315	321	28	34	32	29	39	134	128	130	133	123	193	189	195	174	182	740	744	738	759	751	0.773547	0.777778	0.789474	0.745182	0.747433	0.765253	0.764253	0.761217	0.772126	0.77184
43	52	50	55	43	200	191	193	188	200	85	74	72	90	84	320	331	333	315	321	28	34	32	29	39	134	128	130	133	123	193	189	195	174	182	740	744	738	759	751	0.773547	0.777778	0.789474	0.745182	0.747433	0.765253	0.764253	0.761217	0.772126	0.77184
43	52	50	55	43	200	191	193	188	200	85	74	72	90	84	320	331	333	315	321	28	34	32	29	39	134	128	130	133	123	193	189	195	174	182	740	744	738	759	751	0.773547	0.777778	0.789474	0.745182	0.747433	0.765253	0.764253	0.761217	0.772126	0.77184
43	52	50	55	43	200	191	193	188	200	85	74	72	90	84	320	331	333	315	321	28	34	32	29	39	134	128	130	133	123	193	189	195	174	182	740	744	738	759	751	0.773547	0.777778	0.789474	0.745182	0.747433	0.765253	0.764253	0.761217	0.772126	0.77184
43	52	50	55	43	200	191	193	188	200	85	74	72	90	84	320	331	333	315	321	28	34	32	29	39	134	128	130	133	123	193	189	195	174	182	740	744	738	759	751	0.773547	0.777778	0.789474	0.745182	0.747433	0.765253	0.764253	0.761217	0.772126	0.77184
43	52	50	55	43	200	191	193	188	200	85	74	72	90	84	320	331	333	315	321	28	34	32	29	39	134	128	130	133	123	193	189	195	174	182	740	744	738	759	751	0.773547	0.777778	0.789474	0.745182	0.747433	0.765253	0.764253	0.761217	0.772126	0.77184
43	52	50	55	43	200	191	193	188	200	85	74	72	90	84	320	331	333	315	321	28	34	32	29	39	134	128	130	133	123	193	189	195	174	182	740	744	738	759	751	0.773547	0.777778	0.789474	0.745182	0.747433	0.765253	0.764253	0.761217	0.772126	0.77184
43	52	50	55	43	200	191	193	188	200	85	74	72	90	84	320	331	333	315	321	28	34	32	29	39	134	128	130	133	123	193	189	195	174	182	740	744	738	759	751	0.773547	0.777778	0.789474	0.745182	0.747433	0.765253	0.764253	0.761217	0.772126	0.77184
43	52	50	55	43	200	191	193	188	200	85	74	72	90	84	320	331	333	315	321	28	34	32	29	39	134	128	130	133	123	193	189	195	174	182	740	744	738	759	751	0.773547	0.777778	0.789474	0.745182	0.747433	0.765253	0.764253	0.761217	0.772126	0.77184
43	52	50	55	43	200	191	193	188	200	85	74	72	90	84	320	331	333	315	321	28	34	32	29	39	134	128	130	133	123	193	189	195	174	182	740	744	738	759	751	0.773547	0.777778	0.789474	0.745182	0.747433	0.765253	0.764253	0.761217	0.772126	0.77184
43	52	50	55	43	200	191	193	188	200	85	74	72	90	84	320	331	333	315	321	28	34	32	29	39	134	128	130	133	123	193	189	195	174	182	740	744	738	759	751	0.773547	0.777778	0.789474	0.745182	0.747433	0.765253	0.764253	0.761217	0.772126	0.77184
43	52	50	55	43	200	191	193	188	200	85	74	72	90	84	320	331	333	315	321	28	34	32	29	39	134	128	130	133	123	193	189	195	174	182	740	744	738	759	751	0.773547	0.777778	0.789474	0.745182	0.747433	0.765253	0.764253	0.761217	0.772126	0.77184
43	52	50	55	43	200	191	193	188	200	85	74	72	90	84	320	331	333	315	321	28	34	32	29	39	134	128	130	133	123	193	189	195	174	182	740	744	738	759	751	0.773547	0.777778	0.789474	0.745182	0.747433	0.765253	0.764253	0.761217	0.772126	0.77184
43	52	50	55	43	200	191	193	188	200	85	74	72	90	84	320	331	333	315	321	28	34	32	29	39	134	128	130	133	123	193	189	195	174	182	740	744	738	759	751	0.773547	0.777778	0.789474	0.745182	0.747433	0.765253	0.764253	0.761217	0.772126	0.77184
43	52	50	55	43	200	191	193	188	200	85	74	72	90	84	320	331	333	315	321	28	34	32	29	39	134	128	130	133	123	193	189	195	174	182	740	744	738	759	751	0.773547	0.777778	0.789474	0.745182	0.747433	0.765253	0.764253	0.761217	0.772126	0.77184
43	52	50	55	43	200	191	193	188	200	85	74	72	90	84	320	331	333	315	321	28	34	32	29	39	134	128	130	133	123	193	189	195	174	182	740	744	738	759	751	0.773547	0.777778	0.789474	0.745182	0.747433	0.765253	0.764253	0.761217	0.772126	0.77184
43	52	50	55	43	200	191	193	188	200	85	74	72	90	84	320	331	333	315	321	28	34	32	29	39	134	128	130	133	123	193	189	195	174	182	740	744	738	759	751	0.773547	0.777778	0.789474	0.745182	0.747433	0.765253	0.764253	0.761217	0.772126	0.77184
43	52	50	55	43	200	191	193	188	200	85	74	72	90	84	320	331	333	315	321	28	34	32	29	39	134	128	130	133	123	193	189	195	174	182	740	744	738	759	751	0.773547	0.777778	0.789474	0.745182	0.747433	0.765253	0.764253	0.761217	0.772126	0.77184
43	52	50	55	43	200	191	193	188	200	85	74	72	90	84	320	331	333	315	321	28	34	32	29	39	134	128	130	133	123	193	189	195	174	182	740	744	738	759	751	0.773547	0.777778	0.789474	0.745182	0.747433	0.765253	0.764253	0.761217	0.772126	0.77184
113	133	125	125	130	399	526	546	546	529	88	66	61	57	69	367	242	235	239	239	51	91	88	95	80	169	341	361	354	352	258	220	236	232	230	1103	929	896	900	919	0.787786	0.737018	0.760064	0.753247	0.755337	0.804522	0.761163	0.750419	0.752194	0.75669
126	115	130	136	105	524	535	520	526	398	59	57	77	57	93	246	248	228	236	359	92	82	81	95	51	337	347	348	351	166	228	251	217	216	255	911	888	922	906	1096	0.751236	0.783151	0.733108	0.739726	0.779817	0.757588	0.749051	0.761983	0.755315	0.806772
92	115	170	136	105	411	535	639	526	398	93	57	37	57	93	359	248	109	236	359	42	82	126	95	51	175	347	532	351	166	278	251	172	216	255	1073	888	738	906	1096	0.804631	0.783151	0.678501	0.739726	0.779817	0.800746	0.749051	0.697213	0.755315	0.806772
145	133	125	125	99	527	526	547	546	413	56	66	61	57	100	239	242	234	239	355	100	91	88	95	38	352	341	364	354	182	209	220	236	232	272	920	929	893	900	1089	0.728223	0.737018	0.760064	0.753247	0.797654	0.75689	0.761163	0.749161	0.752194	0.80221
141	133	125	125	130	518	526	548	546	529	60	66	61	57	69	248	242	233	239	239	84	91	91	95	80	348	341	365	354	352	225	220	233	232	230	924	929	892	900	919	0.757576	0.737018	0.754045	0.753247	0.755337	0.756137	0.761163	0.74895	0.752194	0.75669
141	133	125	125	130	518	526	548	546	529	60	66	61	57	69	248	242	233	239	239	84	91	91	95	80	348	341	365	354	352	225	220	233	232	230	924	929	892	900	919	0.757576	0.737018	0.754045	0.753247	0.755337	0.756137	0.761163	0.74895	0.752194	0.75669
126	115	130	136	137	524	535	520	526	513	59	57	77	57	61	246	248	228	236	244	92	82	81	95	93	337	347	348	351	336	228	251	217	216	213	911	888	922	906	926	0.751236	0.783151	0.733108	0.739726	0.734483	0.757588	0.749051	0.761983	0.755315	0.761513
126	115	130	136	137	524	535	520	526	513	59	57	77	57	61	246	248	228	236	244	92	82	81	95	93	337	347	348	351	336	228	251	217	216	213	911	888	922	906	926	0.751236	0.783151	0.733108	0.739726	0.734483	0.757588	0.749051	0.761983	0.755315	0.761513
126	115	130	136	137	524	535	520	526	513	59	57	77	57	61	246	248	228	236	244	92	82	81	95	93	337	347	348	351	336	228	251	217	216	213	911	888	922	906	926	0.751236	0.783151	0.733108	0.739726	0.734483	0.757588	0.749051	0.761983	0.755315	0.761513
43	78	50	55	43	200	324	193	188	200	85	48	72	90	84	320	198	333	315	321	28	87	32	29	39	134	304	130	133	123	193	136	195	174	182	740	568	738	759	751	0.773547	0.668305	0.789474	0.745182	0.747433	0.765253	0.693529	0.761217	0.772126	0.77184
43	78	50	55	43	200	324	193	188	200	85	48	72	90	84	320	198	333	315	321	28	87	32	29	39	134	304	130	133	123	193	136	195	174	182	740	568	738	759	751	0.773547	0.668305	0.789474	0.745182	0.747433	0.765253	0.693529	0.761217	0.772126	0.77184
141	133	125	150	130	518	526	548	668	529	60	66	61	32	69	248	242	233	117	239	84	91	91	142	80	348	341	365	519	352	225	220	233	185	230	924	929	892	735	919	0.757576	0.737018	0.754045	0.680147	0.755337	0.756137	0.761163	0.74895	0.698006	0.75669
141	133	125	150	130	518	526	548	668	529	60	66	61	32	69	248	242	233	117	239	84	91	91	142	80	348	341	365	519	352	225	220	233	185	230	924	929	892	735	919	0.757576	0.737018	0.754045	0.680147	0.755337	0.756137	0.761163	0.74895	0.698006	0.75669
127	124	130	170	139	552	555	520	656	528	58	48	77	23	59	218	228	228	106	229	87	98	81	134	97	379	368	348	544	352	233	235	217	177	209	869	867	922	713	910	0.762684	0.762987	0.733108	0.692759	0.728223	0.744325	0.744206	0.761983	0.686898	0.758017
144	133	136	150	171	532	526	540	668	647	57	66	50	32	28	234	242	241	117	121	87	91	84	142	123	365	341	368	519	538	222	220	240	185	187	907	929	889	735	733	0.755102	0.737018	0.781759	0.680147	0.712381	0.751761	0.761163	0.744868	0.698006	0.689882
159	145	145	136	169	650	664	517	526	640	26	27	62	57	29	120	119	231	236	117	131	135	85	95	135	527	523	361	351	523	189	198	213	216	171	721	712	909	906	739	0.706542	0.709677	0.743455	0.739726	0.675889	0.690282	0.689255	0.754357	0.755315	0.697828
126	145	170	136	169	524	664	639	526	640	59	27	37	57	29	246	119	109	236	117	92	135	126	95	135	337	523	532	351	523	228	198	172	216	171	911	712	738	906	739	0.751236	0.709677	0.678501	0.739726	0.675889	0.757588	0.689255	0.697213	0.755315	0.697828
128	145	170	136	171	539	664	639	526	655	57	27	37	57	27	231	119	109	236	102	98	135	126	95	139	351	523	532	351	539	222	198	172	216	167	897	712	738	906	723	0.741235	0.709677	0.678501	0.739726	0.668	0.755051	0.689255	0.697213	0.755315	0.692861
173	163	161	150	130	646	655	658	668	529	28	36	25	32	69	120	113	123	117	239	133	133	130	142	80	531	528	534	519	352	176	178	194	185	230	741	742	723	735	919	0.68616	0.678095	0.714549	0.680147	0.755337	0.694796	0.698353	0.687589	0.698006	0.75669
173	163	161	150	130	645	655	657	668	529	28	36	25	32	69	121	113	124	117	239	133	133	130	142	80	528	528	531	519	352	176	178	194	185	230	744	742	726	735	919	0.68616	0.678095	0.714549	0.680147	0.755337	0.696303	0.698353	0.689131	0.698006	0.75669
173	163	161	150	130	645	655	657	668	529	28	36	25	32	69	121	113	124	117	239	133	133	130	142	80	528	528	531	519	352	176	178	194	185	230	744	742	726	735	919	0.68616	0.678095	0.714549	0.680147	0.755337	0.696303	0.698353	0.689131	0.698006	0.75669
159	145	170	136	169	650	664	639	526	640	26	27	37	57	29	120	119	109	236	117	131	135	126	95	135	527	523	532	351	523	189	198	172	216	171	721	712	738	906	739	0.706542	0.709677	0.678501	0.739726	0.675889	0.690282	0.689255	0.697213	0.755315	0.697828
159	145	170	136	169	650	664	639	526	640	26	27	37	57	29	120	119	109	236	117	131	135	126	95	135	527	523	532	351	523	189	198	172	216	171	721	712	738	906	739	0.706542	0.709677	0.678501	0.739726	0.675889	0.690282	0.689255	0.697213	0.755315	0.697828
159	145	170	136	169	650	664	639	526	640	26	27	37	57	29	120	119	109	236	117	131	135	126	95	135	527	523	532	351	523	189	198	172	216	171	721	712	738	906	739	0.706542	0.709677	0.678501	0.739726	0.675889	0.690282	0.689255	0.697213	0.755315	0.697828
126	145	170	166	169	524	664	639	643	640	59	27	37	27	29	246	119	109	119	117	92	135	126	131	135	337	523	532	527	523	228	198	172	180	171	911	712	738	730	739	0.751236	0.709677	0.678501	0.694981	0.675889	0.757588	0.689255	0.697213	0.693257	0.697828
126	145	170	166	169	524	664	639	643	640	59	27	37	27	29	246	119	109	119	117	92	135	126	131	135	337	523	532	527	523	228	198	172	180	171	911	712	738	730	739	0.751236	0.709677	0.678501	0.694981	0.675889	0.757588	0.689255	0.697213	0.693257	0.697828
126	145	170	166	169	524	664	639	643	640	59	27	37	27	29	246	119	109	119	117	92	135	126	131	135	337	523	532	527	523	228	198	172	180	171	911	712	738	730	739	0.751236	0.709677	0.678501	0.694981	0.675889	0.757588	0.689255	0.697213	0.693257	0.697828
128	145	170	166	169	539	664	639	643	640	57	27	37	27	29	231	119	109	119	117	98	135	126	131	135	351	523	532	527	523	222	198	172	180	171	897	712	738	730	739	0.741235	0.709677	0.678501	0.694981	0.675889	0.755051	0.689255	0.697213	0.693257	0.697828
128	145	170	166	171	539	664	639	643	655	57	27	37	27	27	231	119	109	119	102	98	135	126	131	139	351	523	532	527	539	222	198	172	180	167	897	712	738	730	723	0.741235	0.709677	0.678501	0.694981	0.668	0.755051	0.689255	0.697213	0.693257	0.692861
176	167	127	156	173	659	668	561	679	662	25	32	59	26	26	107	100	220	106	106	136	137	94	145	127	545	544	375	536	554	173	174	230	182	183	727	726	882	718	717	0.682446	0.673114	0.750408	0.680374	0.705202	0.690408	0.692748	0.747774	0.691049	0.684814
176	163	163	150	130	661	655	674	668	529	25	36	23	32	69	105	113	107	117	239	136	133	139	142	80	552	528	549	519	352	173	178	185	185	230	720	742	708	735	919	0.682446	0.678095	0.695489	0.680147	0.755337	0.686695	0.698353	0.683398	0.698006	0.75669
161	145	170	140	171	665	664	639	539	655	24	27	37	53	27	105	119	109	223	102	137	135	126	98	139	541	523	532	368	539	183	198	172	213	167	707	712	738	889	723	0.694497	0.709677	0.678501	0.738302	0.668	0.686408	0.689255	0.697213	0.750528	0.692861
173	163	163	150	132	645	655	674	668	545	28	36	23	32	67	121	113	107	117	223	133	133	139	142	86	528	528	549	519	369	176	178	185	185	224	744	742	708	735	902	0.68616	0.678095	0.695489	0.680147	0.745424	0.696303	0.698353	0.683398	0.698006	0.752922
128	150	174	170	171	539	676	652	656	655	57	22	33	23	27	231	107	96	106	102	98	141	127	134	139	351	537	551	544	539	222	192	171	177	167	897	698	719	713	723	0.741235	0.702011	0.681275	0.692759	0.668	0.755051	0.684314	0.689688	0.686898	0.692861
128	150	174	170	171	539	676	652	656	655	57	22	33	23	27	231	107	96	106	102	98	141	127	134	139	351	537	551	544	539	222	192	171	177	167	897	698	719	713	723	0.741235	0.702011	0.681275	0.692759	0.668	0.755051	0.684314	0.689688	0.686898	0.692861
128	150	174	170	171	539	676	652	656	655	57	22	33	23	27	231	107	96	106	102	98	141	127	134	139	351	537	551	544	539	222	192	171	177	167	897	698	719	713	723	0.741235	0.702011	0.681275	0.692759	0.668	0.755051	0.684314	0.689688	0.686898	0.692861
128	150	174	170	171	539	676	652	656	655	57	22	33	23	27	231	107	96	106	102	98	141	127	134	139	351	537	551	544	539	222	192	171	177	167	897	698	719	713	723	0.741235	0.702011	0.681275	0.692759	0.668	0.755051	0.684314	0.689688	0.686898	0.692861
128	150	174	170	171	539	676	652	656	655	57	22	33	23	27	231	107	96	106	102	98	141	127	134	139	351	537	551	544	539	222	192	171	177	167	897	698	719	713	723	0.741235	0.702011	0.681275	0.692759	0.668	0.755051	0.684314	0.689688	0.686898	0.692861
128	150	174	170	171	539	676	652	656	655	57	22	33	23	27	231	107	96	106	102	98	141	127	134	139	351	537	551	544	539	222	192	171	177	167	897	698	719	713	723	0.741235	0.702011	0.681275	0.692759	0.668	0.755051	0.684314	0.689688	0.686898	0.692861
128	150	174	170	171	539	676	652	656	655	57	22	33	23	27	231	107	96	106	102	98	141	127	134	139	351	537	551	544	539	222	192	171	177	167	897	698	719	713	723	0.741235	0.702011	0.681275	0.692759	0.668	0.755051	0.684314	0.689688	0.686898	0.692861
128	150	174	170	171	539	676	652	656	655	57	22	33	23	27	231	107	96	106	102	98	141	127	134	139	351	537	551	544	539	222	192	171	177	167	897	698	719	713	723	0.741235	0.702011	0.681275	0.692759	0.668	0.755051	0.684314	0.689688	0.686898	0.692861
176	165	163	149	132	659	667	672	668	544	25	34	23	33	67	107	101	109	117	224	136	137	136	142	84	545	542	545	518	368	173	174	188	185	226	727	728	712	736	903	0.682446	0.67052	0.702804	0.678899	0.749585	0.690408	0.693664	0.685274	0.698624	0.753128
176	165	163	149	132	659	667	672	668	544	25	34	23	33	67	107	101	109	117	224	136	137	136	142	84	545	542	545	518	368	173	174	188	185	226	727	728	712	736	903	0.682446	0.67052	0.702804	0.678899	0.749585	0.690408	0.693664	0.685274	0.698624	0.753128
120	150	174	170	171	512	676	652	656	655	65	22	33	23	27	258	107	96	106	102	97	141	127	134	139	344	537	551	544	539	223	192	171	177	167	904	698	719	713	723	0.733553	0.702011	0.681275	0.692759	0.668	0.750207	0.684314	0.689688	0.686898	0.692861
173	163	161	150	171	645	655	657	668	647	28	36	25	32	28	121	113	124	117	121	133	133	130	142	123	528	528	531	519	538	176	178	194	185	187	744	742	726	735	733	0.68616	0.678095	0.714549	0.680147	0.712381	0.696303	0.698353	0.689131	0.698006	0.689882
173	159	160	149	171	641	650	654	665	643	28	40	26	33	28	125	118	127	120	125	131	133	129	142	123	527	525	529	516	535	178	178	195	185	187	745	745	728	738	736	0.691262	0.672968	0.715596	0.678899	0.712381	0.695612	0.698547	0.689394	0.698864	0.690432
173	159	160	149	171	641	650	654	665	643	28	40	26	33	28	125	118	127	120	125	131	133	129	142	123	527	525	529	516	535	178	178	195	185	187	745	745	728	738	736	0.691262	0.672968	0.715596	0.678899	0.712381	0.695612	0.698547	0.689394	0.698864	0.690432
173	159	160	149	168	641	650	654	665	641	28	40	26	33	31	125	118	127	120	127	131	133	129	142	123	527	525	529	516	535	178	178	195	185	187	745	745	728	738	736	0.691262	0.672968	0.715596	0.678899	0.708333	0.695612	0.698547	0.689394	0.698864	0.689784
159	145	170	166	169	650	664	639	643	640	26	27	37	27	29	120	119	109	119	117	131	135	126	131	135	527	523	532	527	523	189	198	172	180	171	721	712	738	730	739	0.706542	0.709677	0.678501	0.694981	0.675889	0.690282	0.689255	0.697213	0.693257	0.697828
159	145	170	166	169	650	664	639	643	640	26	27	37	27	29	120	119	109	119	117	131	135	126	131	135	527	523	532	527	523	189	198	172	180	171	721	712	738	730	739	0.706542	0.709677	0.678501	0.694981	0.675889	0.690282	0.689255	0.697213	0.693257	0.697828
159	145	170	166	169	650	664	639	643	640	26	27	37	27	29	120	119	109	119	117	131	135	126	131	135	527	523	532	527	523	189	198	172	180	171	721	712	738	730	739	0.706542	0.709677	0.678501	0.694981	0.675889	0.690282	0.689255	0.697213	0.693257	0.697828
159	145	170	166	169	650	664	639	643	640	26	27	37	27	29	120	119	109	119	117	131	135	126	131	135	527	523	532	527	523	189	198	172	180	171	721	712	738	730	739	0.706542	0.709677	0.678501	0.694981	0.675889	0.690282	0.689255	0.697213	0.693257	0.697828
159	145	170	166	169	650	664	639	643	640	26	27	37	27	29	120	119	109	119	117	131	135	126	131	135	527	523	532	527	523	189	198	172	180	171	721	712	738	730	739	0.706542	0.709677	0.678501	0.694981	0.675889	0.690282	0.689255	0.697213	0.693257	0.697828
159	145	170	166	169	650	664	639	643	640	26	27	37	27	29	120	119	109	119	117	131	135	126	131	135	527	523	532	527	523	189	198	172	180	171	721	712	738	730	739	0.706542	0.709677	0.678501	0.694981	0.675889	0.690282	0.689255	0.697213	0.693257	0.697828
173	163	163	150	171	645	655	672	668	647	28	36	23	32	28	121	113	109	117	121	133	133	136	142	123	528	528	545	519	538	176	178	188	185	187	744	742	712	735	733	0.68616	0.678095	0.702804	0.680147	0.712381	0.696303	0.698353	0.685274	0.698006	0.689882
176	161	161	150	173	659	653	657	668	662	25	38	25	32	26	107	115	124	117	106	136	133	130	142	127	545	525	531	519	554	173	178	194	185	183	727	745	726	735	717	0.682446	0.675522	0.714549	0.680147	0.705202	0.690408	0.699531	0.689131	0.698006	0.684814
173	163	163	150	171	648	655	675	668	647	28	36	23	32	28	118	113	106	117	121	133	133	139	142	123	538	528	552	519	538	176	178	185	185	187	734	742	705	735	733	0.68616	0.678095	0.695489	0.680147	0.712381	0.691149	0.698353	0.681818	0.698006	0.689882
176	163	163	151	171	660	656	673	668	648	25	36	23	31	28	106	112	108	117	120	136	134	136	142	125	548	530	548	522	539	173	177	188	185	185	724	740	709	732	732	0.682446	0.675573	0.702804	0.6814	0.707457	0.688868	0.697455	0.683703	0.696148	0.68959
176	161	163	150	173	659	654	672	668	662	25	38	23	32	26	107	114	109	117	106	136	133	136	142	127	545	526	545	519	554	173	178	188	185	183	727	744	712	735	717	0.682446	0.675522	0.702804	0.680147	0.705202	0.690408	0.699248	0.685274	0.698006	0.684814
161	145	170	166	171	665	664	639	643	655	24	27	37	27	27	105	119	109	119	102	137	135	126	131	139	541	523	532	527	539	183	198	172	180	167	707	712	738	730	723	0.694497	0.709677	0.678501	0.694981	0.668	0.686408	0.689255	0.697213	0.693257	0.692861
176	163	163	150	173	659	655	672	668	663	25	36	23	32	26	107	113	109	117	105	136	133	136	142	129	545	528	545	519	555	173	178	188	185	181	727	742	712	735	716	0.682446	0.678095	0.702804	0.680147	0.700193	0.690408	0.698353	0.685274	0.698006	0.684512
161	150	174	170	171	665	676	652	656	655	24	22	33	23	27	105	107	96	106	102	137	141	127	134	139	541	537	551	544	539	183	192	171	177	167	707	698	719	713	723	0.694497	0.702011	0.681275	0.692759	0.668	0.686408	0.684314	0.689688	0.686898	0.692861
161	150	174	170	171	665	676	652	656	655	24	22	33	23	27	105	107	96	106	102	137	141	127	134	139	541	537	551	544	539	183	192	171	177	167	707	698	719	713	723	0.694497	0.702011	0.681275	0.692759	0.668	0.686408	0.684314	0.689688	0.686898	0.692861
161	150	174	170	171	665	676	652	656	655	24	22	33	23	27	105	107	96	106	102	137	141	127	134	139	541	537	551	544	539	183	192	171	177	167	707	698	719	713	723	0.694497	0.702011	0.681275	0.692759	0.668	0.686408	0.684314	0.689688	0.686898	0.692861
176	167	163	149	173	659	668	672	668	663	25	32	23	33	26	107	100	109	117	105	136	137	136	142	129	545	544	545	518	555	173	174	188	185	181	727	726	712	736	716	0.682446	0.673114	0.702804	0.678899	0.700193	0.690408	0.692748	0.685274	0.698624	0.684512
176	167	163	149	173	659	668	672	668	663	25	32	23	33	26	107	100	109	117	105	136	137	136	142	129	545	544	545	518	555	173	174	188	185	181	727	726	712	736	716	0.682446	0.673114	0.702804	0.678899	0.700193	0.690408	0.692748	0.685274	0.698624	0.684512
176	167	163	149	173	659	668	672	668	663	25	32	23	33	26	107	100	109	117	105	136	137	136	142	129	545	544	545	518	555	173	174	188	185	181	727	726	712	736	716	0.682446	0.673114	0.702804	0.678899	0.700193	0.690408	0.692748	0.685274	0.698624	0.684512
176	167	163	149	173	659	668	674	668	662	25	32	23	33	26	107	100	107	117	106	136	137	139	142	127	545	544	549	518	554	173	174	185	185	183	727	726	708	736	717	0.682446	0.673114	0.695489	0.678899	0.705202	0.690408	0.692748	0.683398	0.698624	0.684814
176	167	163	149	173	659	668	674	668	662	25	32	23	33	26	107	100	107	117	106	136	137	139	142	127	545	544	549	518	554	173	174	185	185	183	727	726	708	736	717	0.682446	0.673114	0.695489	0.678899	0.705202	0.690408	0.692748	0.683398	0.698624	0.684814
176	165	163	149	173	659	667	672	668	663	25	34	23	33	26	107	101	109	117	105	136	137	136	142	129	545	542	545	518	555	173	174	188	185	181	727	728	712	736	716	0.682446	0.67052	0.702804	0.678899	0.700193	0.690408	0.693664	0.685274	0.698624	0.684512
176	165	163	149	173	659	667	672	668	663	25	34	23	33	26	107	101	109	117	105	136	137	136	142	129	545	542	545	518	555	173	174	188	185	181	727	728	712	736	716	0.682446	0.67052	0.702804	0.678899	0.700193	0.690408	0.693664	0.685274	0.698624	0.684512
176	165	163	149	173	659	667	672	668	663	25	34	23	33	26	107	101	109	117	105	136	137	136	142	129	545	542	545	518	555	173	174	188	185	181	727	728	712	736	716	0.682446	0.67052	0.702804	0.678899	0.700193	0.690408	0.693664	0.685274	0.698624	0.684512
176	163	163	150	175	661	657	674	670	663	25	36	23	32	24	105	111	107	115	105	136	135	139	142	131	552	533	549	526	560	173	176	185	185	179	720	737	708	728	711	0.682446	0.67304	0.695489	0.680147	0.697856	0.686695	0.69594	0.683398	0.694325	0.681361
79	78	71	86	74	323	324	319	304	316	49	48	51	59	53	197	198	207	199	205	82	87	76	77	83	309	304	298	297	291	139	136	151	126	138	565	568	570	595	583	0.679707	0.668305	0.703963	0.649485	0.669903	0.690709	0.693529	0.693009	0.705813	0.701564
79	78	71	86	74	323	324	319	304	316	49	48	51	59	53	197	198	207	199	205	82	87	76	77	83	309	304	298	297	291	139	136	151	126	138	565	568	570	595	583	0.679707	0.668305	0.703963	0.649485	0.669903	0.690709	0.693529	0.693009	0.705813	0.701564
79	78	71	86	74	323	324	319	304	316	49	48	51	59	53	197	198	207	199	205	82	87	76	77	83	309	304	298	297	291	139	136	151	126	138	565	568	570	595	583	0.679707	0.668305	0.703963	0.649485	0.669903	0.690709	0.693529	0.693009	0.705813	0.701564
79	78	100	86	74	323	324	449	304	316	49	48	22	59	53	197	198	77	199	205	82	87	125	77	83	309	304	478	297	291	139	136	102	126	138	565	568	390	595	583	0.679707	0.668305	0.581197	0.649485	0.669903	0.690709	0.693529	0.58427	0.705813	0.701564
79	78	100	86	74	323	324	449	304	316	49	48	22	59	53	197	198	77	199	205	82	87	125	77	83	309	304	478	297	291	139	136	102	126	138	565	568	390	595	583	0.679707	0.668305	0.581197	0.649485	0.669903	0.690709	0.693529	0.58427	0.705813	0.701564
79	78	100	86	74	323	324	449	304	316	49	48	22	59	53	197	198	77	199	205	82	87	125	77	83	309	304	478	297	291	139	136	102	126	138	565	568	390	595	583	0.679707	0.668305	0.581197	0.649485	0.669903	0.690709	0.693529	0.58427	0.705813	0.701564
79	78	100	86	74	323	324	449	304	316	49	48	22	59	53	197	198	77	199	205	82	87	125	77	83	309	304	478	297	291	139	136	102	126	138	565	568	390	595	583	0.679707	0.668305	0.581197	0.649485	0.669903	0.690709	0.693529	0.58427	0.705813	0.701564
79	78	100	86	74	323	324	449	304	316	49	48	22	59	53	197	198	77	199	205	82	87	125	77	83	309	304	478	297	291	139	136	102	126	138	565	568	390	595	583	0.679707	0.668305	0.581197	0.649485	0.669903	0.690709	0.693529	0.58427	0.705813	0.701564
79	78	100	86	74	323	324	449	304	316	49	48	22	59	53	197	198	77	199	205	82	87	125	77	83	309	304	478	297	291	139	136	102	126	138	565	568	390	595	583	0.679707	0.668305	0.581197	0.649485	0.669903	0.690709	0.693529	0.58427	0.705813	0.701564
112	78	100	86	74	437	324	449	304	316	16	48	22	59	53	83	198	77	199	205	121	87	125	77	83	482	304	478	297	291	100	136	102	126	138	392	568	390	595	583	0.593472	0.668305	0.581197	0.649485	0.669903	0.581171	0.693529	0.58427	0.705813	0.701564
112	78	100	86	74	437	324	449	304	316	16	48	22	59	53	83	198	77	199	205	121	87	125	77	83	482	304	478	297	291	100	136	102	126	138	392	568	390	595	583	0.593472	0.668305	0.581197	0.649485	0.669903	0.581171	0.693529	0.58427	0.705813	0.701564
112	78	100	86	74	437	324	449	304	316	16	48	22	59	53	83	198	77	199	205	121	87	125	77	83	482	304	478	297	291	100	136	102	126	138	392	568	390	595	583	0.593472	0.668305	0.581197	0.649485	0.669903	0.581171	0.693529	0.58427	0.705813	0.701564
112	78	100	86	74	437	324	449	304	316	16	48	22	59	53	83	198	77	199	205	121	87	125	77	83	482	304	478	297	291	100	136	102	126	138	392	568	390	595	583	0.593472	0.668305	0.581197	0.649485	0.669903	0.581171	0.693529	0.58427	0.705813	0.701564
112	78	100	86	74	437	324	449	304	316	16	48	22	59	53	83	198	77	199	205	121	87	125	77	83	482	304	478	297	291	100	136	102	126	138	392	568	390	595	583	0.593472	0.668305	0.581197	0.649485	0.669903	0.581171	0.693529	0.58427	0.705813	0.701564
79	78	100	121	107	323	324	449	428	442	49	48	22	24	20	197	198	77	75	79	82	87	125	111	122	309	304	478	492	481	139	136	102	92	99	565	568	390	400	393	0.679707	0.668305	0.581197	0.576803	0.582353	0.690709	0.693529	0.58427	0.585223	0.583952
112	109	100	121	107	437	440	449	428	442	16	17	22	24	20	83	82	77	75	79	121	124	125	111	122	482	479	478	492	481	100	99	102	92	99	392	393	390	400	393	0.593472	0.584071	0.581197	0.576803	0.582353	0.581171	0.583519	0.58427	0.585223	0.583952
112	109	100	121	107	437	440	449	428	442	16	17	22	24	20	83	82	77	75	79	121	124	125	111	122	482	479	478	492	481	100	99	102	92	99	392	393	390	400	393	0.593472	0.584071	0.581197	0.576803	0.582353	0.581171	0.583519	0.58427	0.585223	0.583952
112	109	100	121	107	437	440	449	428	442	16	17	22	24	20	83	82	77	75	79	121	124	125	111	122	482	479	478	492	481	100	99	102	92	99	392	393	390	400	393	0.593472	0.584071	0.581197	0.576803	0.582353	0.581171	0.583519	0.58427	0.585223	0.583952
112	109	100	121	107	437	440	449	428	442	16	17	22	24	20	83	82	77	75	79	121	124	125	111	122	482	479	478	492	481	100	99	102	92	99	392	393	390	400	393	0.593472	0.584071	0.581197	0.576803	0.582353	0.581171	0.583519	0.58427	0.585223	0.583952
112	109	100	121	107	437	440	449	428	442	16	17	22	24	20	83	82	77	75	79	121	124	125	111	122	482	479	478	492	481	100	99	102	92	99	392	393	390	400	393	0.593472	0.584071	0.581197	0.576803	0.582353	0.581171	0.583519	0.58427	0.585223	0.583952
112	109	100	121	107	437	440	449	428	442	16	17	22	24	20	83	82	77	75	79	121	124	125	111	122	482	479	478	492	481	100	99	102	92	99	392	393	390	400	393	0.593472	0.584071	0.581197	0.576803	0.582353	0.581171	0.583519	0.58427	0.585223	0.583952
112	109	100	121	107	437	440	449	428	442	16	17	22	24	20	83	82	77	75	79	121	124	125	111	122	482	479	478	492	481	100	99	102	92	99	392	393	390	400	393	0.593472	0.584071	0.581197	0.576803	0.582353	0.581171	0.583519	0.58427	0.585223	0.583952
112	109	100	121	107	437	440	449	428	442	16	17	22	24	20	83	82	77	75	79	121	124	125	111	122	482	479	478	492	481	100	99	102	92	99	392	393	390	400	393	0.593472	0.584071	0.581197	0.576803	0.582353	0.581171	0.583519	0.58427	0.585223	0.583952
112	109	100	121	107	437	440	449	428	442	16	17	22	24	20	83	82	77	75	79	121	124	125	111	122	482	479	478	492	481	100	99	102	92	99	392	393	390	400	393	0.593472	0.584071	0.581197	0.576803	0.582353	0.581171	0.583519	0.58427	0.585223	0.583952
112	109	100	121	107	437	440	449	428	442	16	17	22	24	20	83	82	77	75	79	121	124	125	111	122	482	479	478	492	481	100	99	102	92	99	392	393	390	400	393	0.593472	0.584071	0.581197	0.576803	0.582353	0.581171	0.583519	0.58427	0.585223	0.583952
112	109	100	121	107	437	440	449	428	442	16	17	22	24	20	83	82	77	75	79	121	124	125	111	122	482	479	478	492	481	100	99	102	92	99	392	393	390	400	393	0.593472	0.584071	0.581197	0.576803	0.582353	0.581171	0.583519	0.58427	0.585223	0.583952
112	109	100	121	107	437	440	449	428	442	16	17	22	24	20	83	82	77	75	79	121	124	125	111	122	482	479	478	492	481	100	99	102	92	99	392	393	390	400	393	0.593472	0.584071	0.581197	0.576803	0.582353	0.581171	0.583519	0.58427	0.585223	0.583952
112	109	100	121	107	437	440	449	428	442	16	17	22	24	20	83	82	77	75	79	121	124	125	111	122	482	479	478	492	481	100	99	102	92	99	392	393	390	400	393	0.593472	0.584071	0.581197	0.576803	0.582353	0.581171	0.583519	0.58427	0.585223	0.583952
112	109	100	121	107	437	440	449	428	442	16	17	22	24	20	83	82	77	75	79	121	124	125	111	122	482	479	478	492	481	100	99	102	92	99	392	393	390	400	393	0.593472	0.584071	0.581197	0.576803	0.582353	0.581171	0.583519	0.58427	0.585223	0.583952
112	109	100	121	107	437	440	449	428	442	16	17	22	24	20	83	82	77	75	79	121	124	125	111	122	482	479	478	492	481	100	99	102	92	99	392	393	390	400	393	0.593472	0.584071	0.581197	0.576803	0.582353	0.581171	0.583519	0.58427	0.585223	0.583952
112	109	100	121	107	437	440	449	428	442	16	17	22	24	20	83	82	77	75	79	121	124	125	111	122	482	479	478	492	481	100	99	102	92	99	392	393	390	400	393	0.593472	0.584071	0.581197	0.576803	0.582353	0.581171	0.583519	0.58427	0.585223	0.583952
112	109	100	121	107	437	440	449	428	442	16	17	22	24	20	83	82	77	75	79	121	124	125	111	122	482	479	478	492	481	100	99	102	92	99	392	393	390	400	393	0.593472	0.584071	0.581197	0.576803	0.582353	0.581171	0.583519	0.58427	0.585223	0.583952
112	109	100	121	107	437	440	449	428	442	16	17	22	24	20	83	82	77	75	79	121	124	125	111	122	482	479	478	492	481	100	99	102	92	99	392	393	390	400	393	0.593472	0.584071	0.581197	0.576803	0.582353	0.581171	0.583519	0.58427	0.585223	0.583952
[truncated: 47 more columns]

## Sheet: reg_no_agg
split0_test_mean_squared_error	split1_test_mean_squared_error	split2_test_mean_squared_error	split3_test_mean_squared_error	split4_test_mean_squared_error	split0_train_mean_squared_error	split1_train_mean_squared_error	split2_train_mean_squared_error	split3_train_mean_squared_error	split4_train_mean_squared_error	split0_test_mean_absolute_error	split1_test_mean_absolute_error	split2_test_mean_absolute_error	split3_test_mean_absolute_error	split4_test_mean_absolute_error	split0_train_mean_absolute_error	split1_train_mean_absolute_error	split2_train_mean_absolute_error	split3_train_mean_absolute_error	split4_train_mean_absolute_error	split0_test_r2	split1_test_r2	split2_test_r2	split3_test_r2	split4_test_r2	split0_train_r2	split1_train_r2	split2_train_r2	split3_train_r2	split4_train_r2	params	reg_method	od_method	mvi_method	fs_method	os_method	mean_test_r2
1.55379	1.75248	1.63	1.44665	1.56541	1.4522	1.4117	1.42848	1.50098	1.44967	0.993768	1.06289	1.02598	0.977564	0.98466	0.966972	0.951627	0.959084	0.977447	0.966027	0.486821	0.463061	0.448897	0.472904	0.473734	0.514694	0.518385	0.525215	0.509527	0.517734	{'reg__hidden_layer_sizes': (100,), 'reg__learning_rate': 'adaptive', 'reg__learning_rate_init': 0.0001, 'reg__max_iter': 1000, 'reg__n_iter_no_change': 5, 'reg__random_state': 42}	mlp	none	simple	none	none	0.469083
1.57262	1.74912	1.6162	1.44251	1.5895	1.5258	1.42712	1.48294	1.53517	1.55508	1.0019	1.0612	1.02249	0.972632	0.99576	0.989313	0.954718	0.977218	0.987123	1.00106	0.480603	0.464089	0.453565	0.474413	0.465634	0.490097	0.513125	0.507115	0.498354	0.48267	{'reg__hidden_layer_sizes': (100,), 'reg__learning_rate': 'adaptive', 'reg__learning_rate_init': 0.0001, 'reg__max_iter': 1000, 'reg__n_iter_no_change': 5, 'reg__random_state': 42}	mlp	none	simple	minmax	none	0.467661
1.51972	1.69385	1.58	1.68384	1.67123	1.56493	1.53297	1.54956	1.52393	1.48596	1.00281	1.01817	0.999408	1.0289	1.04765	0.99584	0.996071	0.996879	0.988705	0.970664	0.482388	0.445957	0.506327	0.424505	0.455747	0.490103	0.495663	0.484006	0.503226	0.510572	{'reg__hidden_layer_sizes': (100,), 'reg__learning_rate': 'adaptive', 'reg__learning_rate_init': 0.0001, 'reg__max_iter': 1000, 'reg__n_iter_no_change': 5, 'reg__random_state': 42}	mlp	lof	simple	minmax	none	0.462985
1.53426	1.6995	1.58376	1.71254	1.67964	1.53367	1.47215	1.53991	1.51124	1.4718	1.01157	1.0167	1.00312	1.04236	1.05057	0.987993	0.976325	0.995727	0.985733	0.966911	0.477435	0.444107	0.505152	0.414697	0.453011	0.500289	0.515673	0.487221	0.507364	0.515235	{'reg__hidden_layer_sizes': (100,), 'reg__learning_rate': 'adaptive', 'reg__learning_rate_init': 0.0001, 'reg__max_iter': 1000, 'reg__n_iter_no_change': 5, 'reg__random_state': 42}	mlp	lof	simple	none	none	0.45888
1.60474	1.77907	1.69556	1.41366	1.66737	1.235	1.41292	1.29257	1.39946	1.30898	1.01655	1.06966	1.04413	0.961818	1.00988	0.884954	0.948523	0.908356	0.939112	0.913042	0.469992	0.454912	0.426731	0.484923	0.439455	0.58728	0.517968	0.570388	0.542701	0.564539	{'reg__hidden_layer_sizes': (100,), 'reg__learning_rate': 'adaptive', 'reg__learning_rate_init': 0.001, 'reg__max_iter': 1000, 'reg__n_iter_no_change': 5, 'reg__random_state': 42}	mlp	none	simple	none	none	0.455203
1.64262	1.81289	1.60207	1.49261	1.64236	1.55656	1.52088	1.55624	1.592	1.5582	1.01148	1.08362	1.00688	0.986258	1.00533	0.981757	0.966675	0.985386	0.989097	0.985927	0.457483	0.444549	0.458341	0.456158	0.447864	0.479818	0.481137	0.48275	0.479785	0.481631	{'reg__C': 0.1}	svr	none	simple	none	none	0.452879
1.61568	1.78564	1.73457	1.4151	1.64804	1.31298	1.42745	1.27756	1.41392	1.28602	1.01358	1.07061	1.04696	0.960321	1.00368	0.917812	0.951681	0.89964	0.944964	0.902895	0.46638	0.452899	0.413543	0.484399	0.445952	0.56122	0.513012	0.575374	0.537974	0.572176	{'reg__hidden_layer_sizes': (100,), 'reg__learning_rate': 'adaptive', 'reg__learning_rate_init': 0.001, 'reg__max_iter': 1000, 'reg__n_iter_no_change': 5, 'reg__random_state': 42}	mlp	none	simple	minmax	none	0.452635
1.576	1.80678	1.72535	1.45311	1.63745	1.30457	1.26768	1.27346	1.3377	1.28291	1.00935	1.06827	1.05115	0.976359	0.99911	0.909464	0.894186	0.900134	0.920713	0.901404	0.479484	0.446421	0.416661	0.470549	0.449514	0.564029	0.56752	0.57674	0.56288	0.573212	{'reg__hidden_layer_sizes': (100,), 'reg__learning_rate': 'adaptive', 'reg__learning_rate_init': 0.0001, 'reg__max_iter': 1000, 'reg__n_iter_no_change': 5, 'reg__random_state': 42}	mlp	none	simple	standard	none	0.452526
1.64614	1.80494	1.64802	1.48275	1.68283	1.33991	1.29356	1.31982	1.37059	1.31888	1.00555	1.06363	1.00669	0.963131	0.996639	0.85589	0.841765	0.85614	0.867012	0.854744	0.45632	0.446987	0.442807	0.459749	0.434259	0.55222	0.558689	0.561329	0.552133	0.561246	{'reg__C': 1}	svr	none	simple	none	none	0.448025
1.65128	1.83792	1.64506	1.49146	1.68391	1.31854	1.27973	1.29721	1.35977	1.30603	1.01236	1.06888	1.00965	0.966961	0.997818	0.846106	0.833536	0.848217	0.858049	0.844198	0.454624	0.436883	0.443806	0.456577	0.433895	0.559361	0.563409	0.568844	0.555669	0.56552	{'reg__C': 1}	svr	none	simple	standard	none	0.445157
1.57819	1.76021	1.66929	1.69589	1.73373	1.6106	1.56704	1.59759	1.57512	1.57752	1.01215	1.03845	1.03533	1.02863	1.07209	0.999226	0.998124	0.994457	0.991683	0.986242	0.462471	0.42425	0.478429	0.420389	0.435394	0.475225	0.484455	0.468014	0.48654	0.480413	{'reg__C': 0.1}	svr	lof	simple	none	none	0.444187
1.67957	1.82388	1.62254	1.52686	1.68508	1.58596	1.54434	1.58753	1.6186	1.58642	1.02764	1.08947	1.01577	0.993539	1.0116	0.989887	0.975637	0.995866	0.998824	0.995735	0.445279	0.441182	0.45142	0.44368	0.4335	0.469992	0.473133	0.47235	0.471092	0.472244	{'reg__C': 0.1}	svr	none	simple	minmax	none	0.443012
1.6671	1.8524	1.62182	1.53309	1.67721	1.57898	1.53889	1.5851	1.61124	1.58492	1.02236	1.09643	1.01636	0.996762	1.0126	0.988261	0.973442	0.994099	0.995197	0.993485	0.449396	0.432445	0.451666	0.441409	0.436148	0.472326	0.474994	0.473157	0.473497	0.472741	{'reg__C': 0.1}	svr	none	simple	standard	none	0.442213
1.67292	1.82817	1.6503	1.49487	1.7081	1.33463	1.30669	1.32868	1.38683	1.33099	1.01979	1.06744	1.01621	0.968965	1.00421	0.858216	0.846102	0.861287	0.872615	0.858128	0.447475	0.43987	0.442036	0.455333	0.425762	0.553985	0.554211	0.558386	0.546828	0.557219	{'reg__C': 1}	svr	none	simple	minmax	none	0.442095
1.53167	1.79474	1.64749	1.75699	1.76342	1.45649	1.23613	1.35555	1.32736	1.2466	1.01265	1.04815	1.01897	1.04844	1.07375	0.9616	0.89136	0.927198	0.927187	0.886509	0.478316	0.412955	0.485241	0.399505	0.425724	0.525438	0.593321	0.548612	0.567307	0.589407	{'reg__hidden_layer_sizes': (100,), 'reg__learning_rate': 'adaptive', 'reg__learning_rate_init': 0.001, 'reg__max_iter': 1000, 'reg__n_iter_no_change': 5, 'reg__random_state': 42}	mlp	lof	simple	none	none	0.440348
1.59882	1.82293	1.66751	1.76169	1.69575	1.38263	1.28181	1.28802	1.28158	1.35626	1.01302	1.05078	1.02229	1.05108	1.05607	0.932096	0.904136	0.908883	0.904991	0.927775	0.455444	0.403734	0.478986	0.3979	0.447764	0.549502	0.578293	0.571099	0.58223	0.553289	{'reg__hidden_layer_sizes': (100,), 'reg__learning_rate': 'adaptive', 'reg__learning_rate_init': 0.001, 'reg__max_iter': 1000, 'reg__n_iter_no_change': 5, 'reg__random_state': 42}	mlp	lof	simple	minmax	none	0.436766
1.58718	1.80342	1.71975	1.68529	1.77219	1.633	1.58502	1.61504	1.60109	1.58463	1.01357	1.05905	1.0517	1.03421	1.07354	1.00711	1.00222	1.00016	0.998109	0.991121	0.459411	0.410118	0.462661	0.424011	0.42287	0.467924	0.478539	0.462204	0.478075	0.478071	{'reg__C': 0.1}	svr	lof	simple	standard	none	0.435814
1.58441	1.81421	1.71415	1.702	1.75325	1.63594	1.59053	1.62817	1.61265	1.60057	1.012	1.0558	1.04944	1.04358	1.07124	1.00872	1.00473	1.00231	1.00016	0.9945	0.460354	0.406586	0.464413	0.418301	0.429039	0.466966	0.476726	0.457832	0.474308	0.472821	{'reg__C': 0.1}	svr	lof	simple	minmax	none	0.435739
1.60643	1.79279	1.67398	1.77442	1.76937	1.34489	1.30008	1.33244	1.29913	1.31149	1.03482	1.04739	1.03559	1.06442	1.07028	0.924297	0.913655	0.923178	0.913582	0.915689	0.452855	0.413592	0.476964	0.393549	0.423788	0.561798	0.572282	0.556308	0.576507	0.568037	{'reg__hidden_layer_sizes': (100,), 'reg__learning_rate': 'adaptive', 'reg__learning_rate_init': 0.0001, 'reg__max_iter': 1000, 'reg__n_iter_no_change': 5, 'reg__random_state': 42}	mlp	lof	simple	standard	none	0.432149
1.61458	1.79851	1.68256	1.78927	1.74	1.36482	1.30538	1.35409	1.33232	1.32348	1.01615	1.02233	1.01907	1.0492	1.04954	0.864221	0.85836	0.863911	0.858129	0.854683	0.450078	0.411724	0.474284	0.388475	0.433351	0.555305	0.57054	0.549096	0.565689	0.564088	{'reg__C': 1}	svr	lof	simple	none	none	0.431582
1.60441	1.81663	1.70053	1.7497	1.77377	1.3805	1.30454	1.36127	1.33563	1.32825	1.01171	1.02942	1.02178	1.04136	1.07025	0.872256	0.858901	0.866269	0.860726	0.855754	0.453543	0.405796	0.468669	0.401998	0.422356	0.550196	0.570814	0.546706	0.564611	0.562515	{'reg__C': 1}	svr	lof	simple	minmax	none	0.430472
1.61989	1.81841	1.70231	1.75706	1.78991	1.34476	1.27896	1.33729	1.31107	1.29763	1.01452	1.03191	1.02371	1.04439	1.07049	0.856692	0.845298	0.852742	0.847139	0.843119	0.44827	0.405213	0.468112	0.399483	0.417097	0.561841	0.57923	0.55469	0.572615	0.5726	{'reg__C': 1}	svr	lof	simple	standard	none	0.427635
1.63286	1.94696	1.66946	1.57944	1.76518	0.825271	0.774772	0.811308	0.823825	0.803302	0.996765	1.098	1.04204	1.01226	1.03545	0.698786	0.677861	0.694659	0.696103	0.687055	0.460707	0.403472	0.435558	0.424519	0.406575	0.724205	0.735679	0.730345	0.7308	0.732764	{'reg__criterion': 'absolute_error', 'reg__max_depth': None, 'reg__max_features': 'log2', 'reg__random_state': 42}	rf	none	simple	none	none	0.426166
1.64943	1.87637	1.85611	1.62635	1.80991	0.974266	0.975694	0.932189	0.946955	0.890234	1.02316	1.09382	1.09852	1.03075	1.0508	0.781337	0.778798	0.764363	0.764034	0.7357	0.455233	0.4251	0.372452	0.407428	0.391536	0.674413	0.667133	0.690167	0.690565	0.703844	{'reg__hidden_layer_sizes': (100,), 'reg__learning_rate': 'adaptive', 'reg__learning_rate_init': 0.001, 'reg__max_iter': 1000, 'reg__n_iter_no_change': 5, 'reg__random_state': 42}	mlp	none	simple	standard	none	0.41035
1.68805	1.94569	1.71591	1.87957	1.87529	0.788018	0.770555	0.791708	0.759166	0.772177	1.04279	1.09016	1.04052	1.0814	1.09734	0.684739	0.674967	0.681836	0.673795	0.676962	0.425054	0.36358	0.463861	0.357613	0.389293	0.743243	0.746492	0.736367	0.752526	0.745669	{'reg__criterion': 'absolute_error', 'reg__max_depth': None, 'reg__max_features': 'log2', 'reg__random_state': 42}	rf	lof	simple	none	none	0.39988
1.74936	1.93375	1.74701	1.89626	1.86951	0.997313	1.0847	1.07391	1.07782	1.01608	1.07249	1.0729	1.04792	1.09605	1.09766	0.78611	0.823817	0.820826	0.828723	0.797755	0.404172	0.367486	0.454145	0.351907	0.391176	0.675049	0.643142	0.642395	0.64865	0.665335	{'reg__hidden_layer_sizes': (100,), 'reg__learning_rate': 'adaptive', 'reg__learning_rate_init': 0.001, 'reg__max_iter': 1000, 'reg__n_iter_no_change': 5, 'reg__random_state': 42}	mlp	lof	simple	standard	none	0.393777
1.73349	2.06427	1.80237	1.66871	1.8593	0.710497	0.659146	0.690744	0.712648	0.694342	1.0334	1.12461	1.08718	1.03783	1.06691	0.639139	0.613675	0.628422	0.639963	0.630685	0.427469	0.367531	0.390621	0.391994	0.37493	0.762561	0.775126	0.770417	0.767129	0.769012	{'reg__criterion': 'squared_error', 'reg__max_depth': None, 'reg__max_features': 'log2', 'reg__random_state': 42}	rf	none	simple	none	none	0.390509
1.73409	2.06568	1.8015	1.66591	1.86168	0.710773	0.659079	0.690471	0.712876	0.694082	1.03368	1.12596	1.08695	1.03709	1.06768	0.639519	0.613448	0.628281	0.640258	0.630414	0.427274	0.367098	0.390914	0.393016	0.374133	0.762469	0.775149	0.770507	0.767054	0.769098	{'reg__criterion': 'friedman_mse', 'reg__max_depth': None, 'reg__max_features': 'log2', 'reg__random_state': 42}	rf	none	simple	none	none	0.390487
1.84109	2.073	1.76657	1.6329	1.82214	1.77535	1.72332	1.77624	1.81209	1.77044	1.09419	1.17983	1.07946	1.04726	1.09498	1.08585	1.06533	1.08563	1.0924	1.07863	0.391933	0.364855	0.402723	0.405042	0.387423	0.406702	0.412073	0.409628	0.407864	0.411025	{'reg__criterion': 'absolute_error', 'reg__max_depth': 4, 'reg__max_features': 'log2', 'reg__random_state': 42}	rf	none	simple	none	none	0.390395
1.73753	2.05211	1.80041	1.67483	1.87928	0.711504	0.659526	0.689933	0.712806	0.693336	1.03354	1.1228	1.08861	1.03798	1.06876	0.640015	0.614416	0.628287	0.63934	0.628378	0.426136	0.371257	0.391283	0.389765	0.368214	0.762224	0.774996	0.770686	0.767077	0.769347	{'reg__criterion': 'poisson', 'reg__max_depth': None, 'reg__max_features': 'log2', 'reg__random_state': 42}	rf	none	simple	none	none	0.389331
1.76441	1.89675	1.90376	1.84363	1.90061	1.81309	1.78422	1.79759	1.77356	1.7659	1.08579	1.11602	1.12358	1.09355	1.12811	1.08774	1.08738	1.08671	1.08096	1.0775	0.399045	0.379589	0.405169	0.369894	0.381047	0.409246	0.413003	0.401415	0.421852	0.418366	{'reg__criterion': 'absolute_error', 'reg__max_depth': 4, 'reg__max_features': 'log2', 'reg__random_state': 42}	rf	lof	simple	none	none	0.386949
1.78685	2.01136	1.91112	1.62675	1.85762	1.78912	1.76523	1.768	1.81874	1.78251	1.08358	1.16988	1.13603	1.06163	1.11504	1.10686	1.09764	1.09666	1.11362	1.09864	0.409848	0.383741	0.353852	0.407281	0.375497	0.402099	0.397775	0.412367	0.405691	0.40701	{'reg__learning_rate': 0.5, 'reg__n_estimators': 50, 'reg__random_state': 42}	ada	none	simple	none	none	0.386044
1.78685	2.01136	1.91112	1.62675	1.85762	1.78912	1.76523	1.768	1.81874	1.78251	1.08358	1.16988	1.13603	1.06163	1.11504	1.10686	1.09764	1.09666	1.11362	1.09864	0.409848	0.383741	0.353852	0.407281	0.375497	0.402099	0.397775	0.412367	0.405691	0.40701	{'reg__learning_rate': 0.5, 'reg__n_estimators': 100, 'reg__random_state': 42}	ada	none	simple	none	none	0.386044
1.84172	2.06734	1.8237	1.64707	1.83321	1.77935	1.74341	1.79431	1.82401	1.78039	1.10101	1.18608	1.11149	1.06091	1.10886	1.09836	1.08336	1.10488	1.11006	1.09377	0.391724	0.366588	0.383409	0.399877	0.383704	0.405366	0.405219	0.403621	0.403971	0.407716	{'reg__criterion': 'poisson', 'reg__max_depth': 4, 'reg__max_features': 'log2', 'reg__random_state': 42}	rf	none	simple	none	none	0.385061
1.84843	2.07449	1.81139	1.65321	1.83072	1.78517	1.74411	1.79621	1.83053	1.78698	1.10205	1.18666	1.10778	1.06217	1.10831	1.09931	1.08276	1.10393	1.1113	1.09473	0.38951	0.364399	0.387571	0.397642	0.38454	0.403419	0.40498	0.402993	0.401841	0.405522	{'reg__criterion': 'squared_error', 'reg__max_depth': 4, 'reg__max_features': 'log2', 'reg__random_state': 42}	rf	none	simple	none	none	0.384732
1.84843	2.07449	1.81139	1.65321	1.83072	1.78517	1.74411	1.79621	1.83053	1.78698	1.10205	1.18666	1.10778	1.06217	1.10831	1.09931	1.08276	1.10393	1.1113	1.09473	0.38951	0.364399	0.387571	0.397642	0.38454	0.403419	0.40498	0.402993	0.401841	0.405522	{'reg__criterion': 'friedman_mse', 'reg__max_depth': 4, 'reg__max_features': 'log2', 'reg__random_state': 42}	rf	none	simple	none	none	0.384732
1.766	1.91836	1.90416	1.84484	1.92324	1.82146	1.79327	1.79751	1.79242	1.77123	1.09384	1.13793	1.12827	1.10474	1.14511	1.10712	1.09788	1.10139	1.09894	1.09074	0.398505	0.37252	0.405044	0.369482	0.373678	0.40652	0.410026	0.401442	0.415703	0.416613	{'reg__criterion': 'poisson', 'reg__max_depth': 4, 'reg__max_features': 'log2', 'reg__random_state': 42}	rf	lof	simple	none	none	0.383846
1.80798	2.04556	1.9096	1.62837	1.85542	1.80037	1.76395	1.81083	1.84243	1.76661	1.0897	1.17796	1.12942	1.06116	1.11004	1.10827	1.09166	1.09997	1.11781	1.08874	0.402869	0.373262	0.354365	0.406692	0.376236	0.398339	0.398213	0.398132	0.397952	0.412298	{'reg__learning_rate': 0.1, 'reg__n_estimators': 100, 'reg__random_state': 42}	ada	none	simple	none	none	0.382685
1.81931	2.01067	1.94071	1.64493	1.83811	1.7902	1.75819	1.76143	1.83992	1.75812	1.09539	1.17007	1.1373	1.06805	1.11503	1.10547	1.09502	1.09457	1.11694	1.09745	0.399126	0.383954	0.343849	0.40066	0.382055	0.401739	0.400177	0.414551	0.39877	0.415125	{'reg__learning_rate': 1.0, 'reg__n_estimators': 100, 'reg__random_state': 42}	ada	none	simple	none	none	0.381929
1.81931	2.01067	1.94071	1.64493	1.83811	1.7902	1.75819	1.76143	1.83992	1.75812	1.09539	1.17007	1.1373	1.06805	1.11503	1.10547	1.09502	1.09457	1.11694	1.09745	0.399126	0.383954	0.343849	0.40066	0.382055	0.401739	0.400177	0.414551	0.39877	0.415125	{'reg__learning_rate': 1.0, 'reg__n_estimators': 50, 'reg__random_state': 42}	ada	none	simple	none	none	0.381929
1.77226	1.9205	1.90763	1.85464	1.93647	1.82255	1.79551	1.8054	1.79417	1.77574	1.09605	1.13685	1.12823	1.10467	1.14973	1.10671	1.09778	1.1037	1.09904	1.0912	0.396371	0.371821	0.403959	0.366133	0.369369	0.406165	0.409289	0.398815	0.415133	0.415126	{'reg__criterion': 'friedman_mse', 'reg__max_depth': 4, 'reg__max_features': 'log2', 'reg__random_state': 42}	rf	lof	simple	none	none	0.38153
1.77226	1.9205	1.90763	1.85464	1.93647	1.82255	1.79551	1.8054	1.79417	1.77574	1.09605	1.13685	1.12823	1.10467	1.14973	1.10671	1.09778	1.1037	1.09904	1.0912	0.396371	0.371821	0.403959	0.366133	0.369369	0.406165	0.409289	0.398815	0.415133	0.415126	{'reg__criterion': 'squared_error', 'reg__max_depth': 4, 'reg__max_features': 'log2', 'reg__random_state': 42}	rf	lof	simple	none	none	0.38153
1.60531	1.61577	1.43795	1.64962	1.69817	1.55446	1.59006	1.55495	1.50367	1.51822	1.02659	1.03825	0.962648	1.03537	1.05905	1.00528	1.01428	1.01101	0.987821	0.996567	0.403558	0.35823	0.423626	0.407979	0.312879	0.396187	0.393461	0.40715	0.41112	0.423633	{'reg__hidden_layer_sizes': (100,), 'reg__learning_rate': 'adaptive', 'reg__learning_rate_init': 0.001, 'reg__max_iter': 1000, 'reg__n_iter_no_change': 5, 'reg__random_state': 42}	mlp	iforest	simple	minmax	none	0.381255
1.82606	1.92059	1.89152	1.94009	1.9172	1.78854	1.72864	1.83177	1.77275	1.75928	1.12212	1.13502	1.12351	1.13634	1.1392	1.11281	1.08074	1.12108	1.10343	1.08728	0.378048	0.371793	0.408992	0.336926	0.375646	0.417248	0.431289	0.390032	0.422118	0.420549	{'reg__learning_rate': 0.5, 'reg__n_estimators': 100, 'reg__random_state': 42}	ada	lof	simple	none	none	0.374281
1.82606	1.92059	1.89152	1.94463	1.9172	1.78854	1.72864	1.83177	1.77479	1.75928	1.12212	1.13502	1.12351	1.13572	1.1392	1.11281	1.08074	1.12108	1.10359	1.08728	0.378048	0.371793	0.408992	0.335376	0.375646	0.417248	0.431289	0.390032	0.421451	0.420549	{'reg__learning_rate': 0.5, 'reg__n_estimators': 50, 'reg__random_state': 42}	ada	lof	simple	none	none	0.373971
1.80802	1.9151	1.81088	2.02491	1.94457	1.77771	1.74546	1.80076	1.79316	1.75215	1.10043	1.14038	1.09112	1.16195	1.14182	1.09557	1.09098	1.10664	1.10646	1.08582	0.384192	0.373586	0.434188	0.307937	0.366732	0.420776	0.425754	0.40036	0.415462	0.422895	{'reg__learning_rate': 1.0, 'reg__n_estimators': 50, 'reg__random_state': 42}	ada	lof	simple	none	none	0.373327
1.80802	1.9151	1.81088	2.02491	1.94457	1.77771	1.74546	1.80076	1.79316	1.75215	1.10043	1.14038	1.09112	1.16195	1.14182	1.09557	1.09098	1.10664	1.10646	1.08582	0.384192	0.373586	0.434188	0.307937	0.366732	0.420776	0.425754	0.40036	0.415462	0.422895	{'reg__learning_rate': 1.0, 'reg__n_estimators': 100, 'reg__random_state': 42}	ada	lof	simple	none	none	0.373327
1.81866	2.02363	1.88606	1.71725	1.93465	0.954775	0.916717	0.949308	0.98868	0.950158	1.05848	1.12022	1.0975	1.02601	1.07058	0.646089	0.635651	0.64766	0.657407	0.639738	0.399341	0.379982	0.362325	0.374309	0.349599	0.680926	0.687253	0.684477	0.67693	0.683909	{'reg__C': 10}	svr	none	simple	none	none	0.373111
1.85642	2.12718	1.91503	1.64362	1.87722	1.82635	1.81487	1.8268	1.87666	1.79058	1.09302	1.20077	1.12593	1.05709	1.11498	1.10852	1.10105	1.10256	1.12433	1.08913	0.386869	0.348255	0.352529	0.401134	0.368906	0.389656	0.380841	0.392825	0.386766	0.404325	{'reg__learning_rate': 0.1, 'reg__n_estimators': 50, 'reg__random_state': 42}	ada	none	simple	none	none	0.371539
1.85719	2.05059	1.95277	1.6796	1.88122	1.83355	1.77251	1.79371	1.88323	1.77914	1.10353	1.18197	1.13894	1.0791	1.12842	1.11451	1.09846	1.09985	1.12972	1.10429	0.386616	0.371722	0.339771	0.388027	0.367563	0.387252	0.395293	0.403823	0.38462	0.408129	{'reg__learning_rate': 1.0, 'reg__n_estimators': 10, 'reg__random_state': 42}	ada	none	simple	none	none	0.37074
1.87422	1.98746	1.87043	1.74518	1.94803	1.00045	0.976924	0.999724	1.04585	0.985156	1.06957	1.10211	1.08409	1.02887	1.08012	0.665635	0.659379	0.672059	0.683044	0.659737	0.380992	0.391063	0.36761	0.364131	0.345102	0.665661	0.666713	0.66772	0.658249	0.672267	{'reg__C': 10}	svr	none	simple	minmax	none	0.36978
1.89117	2.1194	1.91648	1.65036	1.88771	1.86339	1.82146	1.84649	1.88026	1.79749	1.10052	1.19928	1.13016	1.0642	1.1133	1.11469	1.10359	1.1107	1.12958	1.09157	0.375392	0.350639	0.352039	0.398681	0.365379	0.377278	0.378591	0.386279	0.385588	0.402024	{'reg__learning_rate': 0.5, 'reg__n_estimators': 10, 'reg__random_state': 42}	ada	none	simple	none	none	0.368426
1.82883	2.04112	1.91043	1.75322	1.9287	0.95696	0.919586	0.940379	0.990757	0.943756	1.06329	1.11268	1.09761	1.02852	1.07091	0.642518	0.629216	0.641671	0.652423	0.636082	0.395983	0.374623	0.354086	0.361202	0.3516	0.680196	0.686274	0.687445	0.676251	0.686039	{'reg__C': 10}	svr	none	simple	standard	none	0.367499
1.8505	1.932	1.91137	1.95341	1.9522	1.80944	1.77814	1.81626	1.79544	1.80185	1.12094	1.13824	1.13101	1.13655	1.146	1.1075	1.09524	1.11417	1.10498	1.10169	0.369724	0.368059	0.402789	0.332373	0.364249	0.410438	0.415002	0.395197	0.41472	0.406528	{'reg__learning_rate': 0.1, 'reg__n_estimators': 100, 'reg__random_state': 42}	ada	lof	simple	none	none	0.367439
1.61288	1.62108	1.47075	1.67651	1.80647	1.54986	1.59314	1.57177	1.49171	1.59346	1.02452	1.03742	0.958324	1.04052	1.08162	1.00393	1.0129	1.01642	0.983206	1.0174	0.400746	0.356118	0.410477	0.39833	0.269057	0.397973	0.392286	0.400737	0.415804	0.395068	{'reg__hidden_layer_sizes': (100,), 'reg__learning_rate': 'adaptive', 'reg__learning_rate_init': 0.001, 'reg__max_iter': 1000, 'reg__n_iter_no_change': 5, 'reg__random_state': 42}	mlp	iforest	simple	none	none	0.366946
1.8617	1.95579	1.83794	1.95402	1.99467	1.80529	1.78326	1.80548	1.81388	1.79702	1.11478	1.14663	1.10355	1.13451	1.14924	1.09522	1.09884	1.107	1.11116	1.09498	0.36591	0.360277	0.425733	0.332167	0.350418	0.411789	0.413319	0.398788	0.40871	0.408117	{'reg__learning_rate': 1.0, 'reg__n_estimators': 10, 'reg__random_state': 42}	ada	lof	simple	none	none	0.366901
1.54798	1.7345	1.51975	1.76144	1.63628	1.36783	1.31691	1.36418	1.35207	1.37189	0.968151	1.06071	0.959409	1.02948	0.981776	0.874192	0.848799	0.875014	0.870209	0.877238	0.42486	0.311069	0.390836	0.36785	0.337918	0.468681	0.497657	0.479885	0.470492	0.479182	{'reg__C': 1}	svr	iforest	simple	none	none	0.366507
1.55957	1.72862	1.54152	1.7186	1.66158	1.3824	1.34475	1.39518	1.37096	1.38931	0.970098	1.06022	0.968951	1.0162	0.992529	0.885612	0.863458	0.88892	0.885824	0.889717	0.420552	0.313404	0.382113	0.383224	0.327684	0.463022	0.487037	0.468067	0.463092	0.47257	{'reg__C': 1}	svr	iforest	simple	standard	none	0.365396
1.60723	1.68558	1.55749	1.76406	1.61581	1.56382	1.52114	1.58134	1.54148	1.55807	0.999359	1.05452	0.989115	1.06982	1.03035	0.999315	0.974316	0.999769	0.981395	0.986305	0.402845	0.330501	0.375711	0.36691	0.346204	0.392551	0.419751	0.397089	0.396314	0.408504	{'reg__C': 0.1}	svr	iforest	simple	none	none	0.364434
1.53961	1.74575	1.54653	1.72133	1.68083	1.39523	1.34942	1.40564	1.38621	1.40497	0.971651	1.06785	0.96862	1.02158	1.00148	0.893984	0.868573	0.894377	0.891686	0.897063	0.42797	0.306601	0.380102	0.382245	0.319895	0.458037	0.485254	0.464078	0.457122	0.466625	{'reg__C': 1}	svr	iforest	simple	minmax	none	0.363363
1.80103	2.04292	1.84159	2.0524	1.94924	0.677836	0.6587	0.685175	0.637861	0.663014	1.06705	1.1278	1.07718	1.13841	1.11408	0.624542	0.608587	0.625339	0.610146	0.617936	0.386572	0.331778	0.424592	0.298543	0.365211	0.779143	0.783292	0.771841	0.792069	0.781624	{'reg__criterion': 'poisson', 'reg__max_depth': None, 'reg__max_features': 'log2', 'reg__random_state': 42}	rf	lof	simple	none	none	0.361339
1.79358	2.04602	1.86744	2.04133	1.95721	0.677104	0.659215	0.684732	0.63747	0.660947	1.06788	1.12422	1.08665	1.13218	1.11366	0.62375	0.60897	0.623619	0.609674	0.617024	0.389112	0.330763	0.416516	0.302327	0.362616	0.779382	0.783122	0.771989	0.792197	0.782305	{'reg__criterion': 'friedman_mse', 'reg__max_depth': None, 'reg__max_features': 'log2', 'reg__random_state': 42}	rf	lof	simple	none	none	0.360267
1.79536	2.04682	1.86746	2.04556	1.96017	0.676959	0.659154	0.684863	0.637402	0.660349	1.06875	1.12402	1.0867	1.13336	1.11453	0.623694	0.609167	0.623622	0.60987	0.616801	0.388504	0.330501	0.416511	0.30088	0.361651	0.779429	0.783143	0.771945	0.792219	0.782502	{'reg__criterion': 'squared_error', 'reg__max_depth': None, 'reg__max_features': 'log2', 'reg__random_state': 42}	rf	lof	simple	none	none	0.359609
1.61397	1.65206	1.59825	1.75723	1.67905	1.5933	1.54253	1.6063	1.56672	1.56394	1.01415	1.04811	1.00443	1.06571	1.03934	1.00913	0.983908	1.00688	0.992927	0.995072	0.40034	0.343817	0.359373	0.369362	0.320615	0.381101	0.411591	0.387573	0.386426	0.406274	{'reg__C': 0.1}	svr	iforest	simple	minmax	none	0.358701
1.61235	1.66276	1.59322	1.78238	1.69043	1.60003	1.5677	1.61743	1.57581	1.5753	1.00776	1.05241	1.00331	1.06639	1.04164	1.00892	0.988247	1.00997	0.994658	0.995295	0.400945	0.339565	0.361387	0.360336	0.316008	0.378485	0.40199	0.383331	0.382868	0.401963	{'reg__C': 0.1}	svr	iforest	simple	standard	none	0.355648
1.9072	1.97313	1.94984	1.98022	2.00203	1.8392	1.84204	1.8565	1.83664	1.84687	1.13482	1.15	1.14399	1.13512	1.15669	1.10778	1.11138	1.12288	1.11128	1.11113	0.350413	0.354608	0.390772	0.323213	0.348021	0.400739	0.39398	0.381799	0.401289	0.391699	{'reg__learning_rate': 0.1, 'reg__n_estimators': 50, 'reg__random_state': 42}	ada	lof	simple	none	none	0.353405
1.94028	1.97694	1.95416	1.92768	2.01886	1.8396	1.86253	1.87228	1.85311	1.86019	1.14974	1.1429	1.13354	1.12903	1.14758	1.11619	1.11199	1.12111	1.11837	1.10449	0.339146	0.35336	0.389421	0.341168	0.342541	0.400611	0.387241	0.376543	0.39592	0.38731	{'reg__learning_rate': 0.5, 'reg__n_estimators': 10, 'reg__random_state': 42}	ada	lof	simple	none	none	0.353127
1.94946	2.1844	1.97188	1.7163	1.96985	1.87295	1.86855	1.90828	1.96987	1.8677	1.10528	1.20861	1.1368	1.07292	1.13924	1.10355	1.10493	1.11404	1.14718	1.10074	0.356141	0.330725	0.333308	0.374655	0.337765	0.374086	0.362527	0.365742	0.356309	0.378669	{'reg__learning_rate': 0.1, 'reg__n_estimators': 10, 'reg__random_state': 42}	ada	none	simple	none	none	0.346519
1.69154	1.68718	1.62699	1.76724	1.68804	1.61191	1.59147	1.6432	1.58326	1.61763	1.05317	1.07201	1.02584	1.08068	1.06994	1.03712	1.01962	1.04688	1.02212	1.02841	0.371522	0.329866	0.34785	0.365768	0.316975	0.373871	0.392923	0.373503	0.379949	0.385893	{'reg__criterion': 'absolute_error', 'reg__max_depth': 4, 'reg__max_features': 'log2', 'reg__random_state': 42}	rf	iforest	simple	none	none	0.346396
1.70935	1.69979	1.59219	1.80148	1.67951	1.61245	1.60005	1.64822	1.59957	1.61931	1.06218	1.08405	1.02763	1.09961	1.08002	1.04949	1.03958	1.05815	1.04226	1.04393	0.364902	0.324859	0.3618	0.353483	0.320429	0.37366	0.38965	0.371591	0.373562	0.385255	{'reg__criterion': 'poisson', 'reg__max_depth': 4, 'reg__max_features': 'log2', 'reg__random_state': 42}	rf	iforest	simple	none	none	0.345094
1.61416	1.78057	1.5286	1.74862	1.79831	1.51943	1.51808	1.47424	1.46614	1.47763	1.00431	1.09722	0.980983	1.05686	1.1055	0.992548	0.986589	0.978844	0.976797	0.986785	0.400271	0.292774	0.38729	0.372452	0.272358	0.409794	0.420917	0.437924	0.425818	0.43904	{'reg__hidden_layer_sizes': (100,), 'reg__learning_rate': 'adaptive', 'reg__learning_rate_init': 0.001, 'reg__max_iter': 1000, 'reg__n_iter_no_change': 5, 'reg__random_state': 42}	mlp	iforest	simple	standard	none	0.345029
1.71577	1.6991	1.59497	1.80859	1.68395	1.61259	1.60247	1.65087	1.60036	1.62002	1.06314	1.08212	1.0264	1.10051	1.07914	1.04891	1.04003	1.05773	1.04288	1.043	0.362517	0.325131	0.360686	0.350928	0.31863	0.373609	0.388726	0.370579	0.373252	0.384984	{'reg__criterion': 'squared_error', 'reg__max_depth': 4, 'reg__max_features': 'log2', 'reg__random_state': 42}	rf	iforest	simple	none	none	0.343578
1.71577	1.6991	1.59497	1.80859	1.68395	1.61259	1.60247	1.65087	1.60036	1.62002	1.06314	1.08212	1.0264	1.10051	1.07914	1.04891	1.04003	1.05773	1.04288	1.043	0.362517	0.325131	0.360686	0.350928	0.31863	0.373609	0.388726	0.370579	0.373252	0.384984	{'reg__criterion': 'friedman_mse', 'reg__max_depth': 4, 'reg__max_features': 'log2', 'reg__random_state': 42}	rf	iforest	simple	none	none	0.343578
1.61454	1.78793	1.53223	1.77201	1.79191	1.51953	1.53103	1.53716	1.50799	1.47194	1.00775	1.09575	0.977751	1.07429	1.08453	0.99954	0.986597	0.999037	0.993538	0.974971	0.400131	0.289849	0.385836	0.364058	0.274949	0.409756	0.415977	0.413936	0.409427	0.441202	{'reg__hidden_layer_sizes': (100,), 'reg__learning_rate': 'adaptive', 'reg__learning_rate_init': 0.0001, 'reg__max_iter': 1000, 'reg__n_iter_no_change': 5, 'reg__random_state': 42}	mlp	iforest	simple	standard	none	0.342965
1.70111	1.76582	1.67544	1.72753	1.70167	1.0406	1.01879	1.03535	1.07106	1.05525	1.03902	1.06267	1.02044	1.01867	1.02482	0.792752	0.771017	0.786446	0.798579	0.794532	0.367966	0.298631	0.328432	0.38002	0.311463	0.595792	0.611375	0.605257	0.580542	0.599389	{'reg__criterion': 'absolute_error', 'reg__max_depth': None, 'reg__max_features': 'log2', 'reg__random_state': 42}	rf	iforest	simple	none	none	0.337302
1.90138	2.17223	1.86928	2.11213	2.02756	0.948152	0.933381	0.961031	0.916233	0.926362	1.1117	1.12453	1.07174	1.13991	1.11691	0.63818	0.632376	0.641611	0.636299	0.630681	0.352395	0.289481	0.415942	0.278127	0.339707	0.691067	0.692924	0.679983	0.701325	0.694885	{'reg__C': 10}	svr	lof	simple	none	none	0.33513
1.84718	2.2228	1.92031	2.09233	2.07355	1.01233	0.983016	1.00484	0.962226	0.974404	1.08458	1.11248	1.08133	1.13058	1.14004	0.664297	0.651734	0.661766	0.651707	0.649002	0.370853	0.272942	0.399997	0.284894	0.324729	0.670157	0.676594	0.665395	0.686332	0.679062	{'reg__C': 10}	svr	lof	simple	minmax	none	0.330683
2.00555	2.05709	1.9995	2.03271	2.09732	1.91318	1.97375	1.87831	1.94382	1.91978	1.15922	1.1857	1.14773	1.13696	1.17779	1.11721	1.15635	1.11731	1.13289	1.13046	0.316914	0.327142	0.375254	0.305271	0.316989	0.376634	0.350647	0.374535	0.366351	0.367684	{'reg__learning_rate': 0.1, 'reg__n_estimators': 10, 'reg__random_state': 42}	ada	lof	simple	none	none	0.328314
1.77482	1.81149	1.58229	1.89378	1.67393	1.67326	1.62196	1.6903	1.62711	1.66688	1.0783	1.11786	1.03062	1.11793	1.08526	1.07734	1.04905	1.07266	1.04585	1.06695	0.34058	0.280492	0.365769	0.320355	0.322685	0.35004	0.381291	0.355546	0.362778	0.367193	{'reg__learning_rate': 0.1, 'reg__n_estimators': 100, 'reg__random_state': 42}	ada	iforest	simple	none	none	0.325976
1.77099	1.80547	1.59135	1.86337	1.74201	1.67268	1.63347	1.66376	1.60479	1.67539	1.07904	1.11786	1.03342	1.11826	1.11683	1.07926	1.04948	1.06647	1.04261	1.07114	0.342	0.282883	0.362138	0.33127	0.295138	0.350264	0.376899	0.365666	0.371518	0.363963	{'reg__learning_rate': 0.5, 'reg__n_estimators': 100, 'reg__random_state': 42}	ada	iforest	simple	none	none	0.322686
1.77099	1.80547	1.59135	1.86337	1.74201	1.67268	1.63347	1.66376	1.60479	1.67539	1.07904	1.11786	1.03342	1.11826	1.11683	1.07926	1.04948	1.06647	1.04261	1.07114	0.342	0.282883	0.362138	0.33127	0.295138	0.350264	0.376899	0.365666	0.371518	0.363963	{'reg__learning_rate': 0.5, 'reg__n_estimators': 50, 'reg__random_state': 42}	ada	iforest	simple	none	none	0.322686
1.88913	2.26133	1.92173	2.11974	2.09731	0.947038	0.934698	0.953847	0.913029	0.918407	1.09972	1.13231	1.08602	1.13605	1.13817	0.633521	0.624852	0.633939	0.628539	0.621562	0.356566	0.260338	0.399554	0.275527	0.316993	0.69143	0.69249	0.682375	0.70237	0.697505	{'reg__C': 10}	svr	lof	simple	standard	none	0.321796
1.83248	1.7831	1.58069	1.90291	1.70722	1.69048	1.64287	1.69342	1.62845	1.68688	1.09553	1.11198	1.02943	1.1294	1.10104	1.09076	1.06125	1.07422	1.05279	1.07089	0.319156	0.291768	0.366411	0.31708	0.309214	0.343351	0.373317	0.354356	0.362251	0.359603	{'reg__learning_rate': 1.0, 'reg__n_estimators': 50, 'reg__random_state': 42}	ada	iforest	simple	none	none	0.320726
1.83248	1.7831	1.58069	1.90291	1.70722	1.69048	1.64287	1.69342	1.62845	1.68688	1.09553	1.11198	1.02943	1.1294	1.10104	1.09076	1.06125	1.07422	1.05279	1.07089	0.319156	0.291768	0.366411	0.31708	0.309214	0.343351	0.373317	0.354356	0.362251	0.359603	{'reg__learning_rate': 1.0, 'reg__n_estimators': 100, 'reg__random_state': 42}	ada	iforest	simple	none	none	0.320726
1.75013	1.85314	1.59134	1.93705	1.67748	1.70239	1.63718	1.7065	1.64773	1.68085	1.06998	1.12604	1.02702	1.12798	1.07869	1.08198	1.05065	1.06896	1.04711	1.06384	0.349752	0.263946	0.362142	0.304828	0.321248	0.338726	0.375486	0.349369	0.354701	0.361892	{'reg__learning_rate': 0.1, 'reg__n_estimators': 50, 'reg__random_state': 42}	ada	iforest	simple	none	none	0.320383
1.77641	1.68207	1.57697	1.91294	1.90088	1.69549	1.70712	1.75659	1.70925	1.6515	1.08575	1.04873	0.982343	1.08519	1.10454	1.03676	1.03955	1.064	1.04755	1.0262	0.339987	0.331896	0.367904	0.313481	0.230855	0.341405	0.348806	0.330274	0.330608	0.373036	{'reg__hidden_layer_sizes': (100,), 'reg__learning_rate': 'adaptive', 'reg__learning_rate_init': 0.0001, 'reg__max_iter': 1000, 'reg__n_iter_no_change': 5, 'reg__random_state': 42}	mlp	iforest	simple	none	none	0.316824
1.76059	1.66696	1.60661	1.89558	1.91887	1.68622	1.70471	1.78148	1.7097	1.67665	1.08674	1.04615	0.990283	1.08472	1.11255	1.03727	1.04119	1.07439	1.04985	1.03747	0.345865	0.337898	0.356021	0.319711	0.223577	0.345005	0.349727	0.320782	0.330435	0.363486	{'reg__hidden_layer_sizes': (100,), 'reg__learning_rate': 'adaptive', 'reg__learning_rate_init': 0.0001, 'reg__max_iter': 1000, 'reg__n_iter_no_change': 5, 'reg__random_state': 42}	mlp	iforest	simple	minmax	none	0.316614
1.7865	1.82531	1.5888	1.96679	1.6953	1.67769	1.64824	1.69952	1.64918	1.67866	1.08199	1.12661	1.02981	1.14658	1.08841	1.08027	1.06222	1.07218	1.05356	1.05977	0.336241	0.275002	0.363158	0.294153	0.314041	0.34832	0.371266	0.352031	0.354133	0.362722	{'reg__learning_rate': 1.0, 'reg__n_estimators': 10, 'reg__random_state': 42}	ada	iforest	simple	none	none	0.316519
1.76906	1.8209	1.61333	1.95043	1.70953	1.70266	1.66356	1.69273	1.65144	1.73173	1.05648	1.11799	1.03857	1.13279	1.09704	1.07286	1.05674	1.06541	1.05002	1.07371	0.342719	0.276754	0.353327	0.300024	0.30828	0.338622	0.365422	0.354621	0.353251	0.342575	{'reg__learning_rate': 0.5, 'reg__n_estimators': 10, 'reg__random_state': 42}	ada	iforest	simple	none	none	0.316221
1.687	1.85845	1.70867	1.87881	1.77809	1.22959	1.20258	1.23125	1.2528	1.26791	1.01037	1.08036	1.00218	1.03167	1.01195	0.787471	0.769623	0.792646	0.793648	0.797344	0.373209	0.261839	0.31511	0.325731	0.28054	0.522379	0.541266	0.530566	0.509369	0.518656	{'reg__C': 10}	svr	iforest	simple	minmax	none	0.311286
1.729	1.92536	1.62791	2.0221	1.67831	1.74658	1.69099	1.75512	1.68955	1.75044	1.05461	1.13936	1.01686	1.14049	1.06582	1.08403	1.05192	1.05774	1.04884	1.07086	0.357602	0.235261	0.347484	0.274306	0.320915	0.32156	0.35496	0.330833	0.338326	0.335472	{'reg__learning_rate': 0.1, 'reg__n_estimators': 10, 'reg__random_state': 42}	ada	iforest	simple	none	none	0.307114
1.72002	1.86652	1.72114	1.92554	1.78235	1.2072	1.17204	1.20151	1.22715	1.24487	1.02508	1.08694	1.01543	1.04126	1.00911	0.773098	0.757986	0.779126	0.776933	0.785057	0.360939	0.258631	0.310115	0.308957	0.278818	0.531075	0.552917	0.541906	0.519414	0.527403	{'reg__C': 10}	svr	iforest	simple	standard	none	0.303492
1.85793	1.83791	1.76444	1.82181	1.84526	0.982613	0.967554	0.975425	1.02034	0.988422	1.09166	1.08745	1.03579	1.04278	1.06776	0.785439	0.761764	0.774759	0.786166	0.780983	0.309699	0.269997	0.292758	0.346184	0.253363	0.618315	0.630919	0.628104	0.600406	0.624761	{'reg__criterion': 'poisson', 'reg__max_depth': None, 'reg__max_features': 'log2', 'reg__random_state': 42}	rf	iforest	simple	none	none	0.2944
1.85303	1.85104	1.76792	1.82466	1.84297	0.982375	0.967804	0.974859	1.02083	0.988592	1.09063	1.09161	1.03658	1.04029	1.06873	0.785063	0.761811	0.77393	0.786473	0.780499	0.31152	0.264782	0.291364	0.345164	0.254287	0.618407	0.630824	0.62832	0.600213	0.624697	{'reg__criterion': 'friedman_mse', 'reg__max_depth': None, 'reg__max_features': 'log2', 'reg__random_state': 42}	rf	iforest	simple	none	none	0.293423
1.85299	1.85028	1.76939	1.82539	1.84297	0.982389	0.967842	0.974741	1.02075	0.988592	1.09061	1.09111	1.03664	1.04012	1.06873	0.785083	0.761891	0.773892	0.78626	0.780499	0.311535	0.265083	0.290774	0.344899	0.254287	0.618402	0.630809	0.628365	0.600245	0.624697	{'reg__criterion': 'squared_error', 'reg__max_depth': None, 'reg__max_features': 'log2', 'reg__random_state': 42}	rf	iforest	simple	none	none	0.293316
1.74035	1.88254	1.79659	1.98699	1.84116	1.18071	1.12734	1.14926	1.18532	1.19102	1.03199	1.09442	1.03761	1.05968	1.03017	0.751345	0.735547	0.753393	0.751906	0.758015	0.353385	0.25227	0.27987	0.286906	0.255019	0.541366	0.569969	0.561828	0.535796	0.547848	{'reg__C': 10}	svr	iforest	simple	none	none	0.28549
2.12098	2.16425	2.30678	2.10196	2.227	2.20684	2.13218	2.17529	2.15194	2.11764	1.19275	1.20261	1.23188	1.18923	1.21518	1.20935	1.19331	1.19906	1.20104	1.18752	0.277599	0.292093	0.279243	0.281602	0.274755	0.280953	0.298527	0.275644	0.298509	0.302515	{'reg__criterion': 'absolute_error', 'reg__max_depth': 2, 'reg__max_features': 'log2', 'reg__random_state': 42}	rf	lof	simple	none	none	0.281058
2.20699	2.42387	2.10671	1.90266	2.14523	2.1533	2.04077	2.17617	2.17762	2.15022	1.2031	1.27647	1.19102	1.12824	1.19833	1.19928	1.16539	1.20402	1.20873	1.19339	0.271084	0.257353	0.287723	0.306752	0.278806	0.280394	0.303773	0.276705	0.288421	0.284684	{'reg__criterion': 'absolute_error', 'reg__max_depth': 2, 'reg__max_features': 'log2', 'reg__random_state': 42}	rf	none	simple	none	none	0.280344
2.09981	2.23422	2.28416	2.14733	2.24766	2.20337	2.16124	2.16701	2.18607	2.15213	1.19473	1.24149	1.24377	1.21276	1.2382	1.22709	1.21376	1.21636	1.22263	1.21198	0.284811	0.269205	0.286312	0.266098	0.268027	0.282083	0.288965	0.2784	0.287382	0.291155	{'reg__criterion': 'poisson', 'reg__max_depth': 2, 'reg__max_features': 'log2', 'reg__random_state': 42}	rf	lof	simple	none	none	0.27489
2.09887	2.23145	2.28285	2.15366	2.24993	2.20299	2.16454	2.16736	2.18636	2.15544	1.19393	1.24034	1.24251	1.21351	1.23895	1.22631	1.21392	1.21627	1.22185	1.21176	0.28513	0.270113	0.286722	0.263934	0.267289	0.282208	0.287881	0.278285	0.287286	0.290066	{'reg__criterion': 'squared_error', 'reg__max_depth': 2, 'reg__max_features': 'log2', 'reg__random_state': 42}	rf	lof	simple	none	none	0.274637
2.09887	2.23145	2.28285	2.15366	2.24993	2.20299	2.16454	2.16736	2.18636	2.15544	1.19393	1.24034	1.24251	1.21351	1.23895	1.22631	1.21392	1.21627	1.22185	1.21176	0.28513	0.270113	0.286722	0.263934	0.267289	0.282208	0.287881	0.278285	0.287286	0.290066	{'reg__criterion': 'friedman_mse', 'reg__max_depth': 2, 'reg__max_features': 'log2', 'reg__random_state': 42}	rf	lof	simple	none	none	0.274637
2.19733	2.45367	2.14583	1.96185	2.15727	2.16106	2.09586	2.17451	2.21359	2.16579	1.21707	1.2951	1.21816	1.1581	1.21679	1.21617	1.19461	1.22136	1.23326	1.21369	0.274277	0.248224	0.274496	0.285187	0.274757	0.277802	0.284977	0.277255	0.276669	0.279503	{'reg__criterion': 'poisson', 'reg__max_depth': 2, 'reg__max_features': 'log2', 'reg__random_state': 42}	rf	none	simple	none	none	0.271388
2.19994	2.46313	2.13794	1.95973	2.15694	2.16442	2.09946	2.17849	2.21931	2.17167	1.21663	1.29682	1.2174	1.15518	1.21566	1.2167	1.19486	1.22099	1.23346	1.21478	0.273414	0.245323	0.277166	0.285958	0.274867	0.276677	0.283749	0.275933	0.274798	0.277548	{'reg__criterion': 'squared_error', 'reg__max_depth': 2, 'reg__max_features': 'log2', 'reg__random_state': 42}	rf	none	simple	none	none	0.271346
2.19994	2.46313	2.13794	1.95973	2.15694	2.16442	2.09946	2.17849	2.21931	2.17167	1.21663	1.29682	1.2174	1.15518	1.21566	1.2167	1.19486	1.22099	1.23346	1.21478	0.273414	0.245323	0.277166	0.285958	0.274867	0.276677	0.283749	0.275933	0.274798	0.277548	{'reg__criterion': 'friedman_mse', 'reg__max_depth': 2, 'reg__max_features': 'log2', 'reg__random_state': 42}	rf	none	simple	none	none	0.271346
1.93532	1.83668	1.86748	2.06883	1.85326	1.87125	1.83719	1.92473	1.85231	1.89335	1.14496	1.11906	1.12745	1.16705	1.14058	1.12581	1.11409	1.14044	1.123	1.1246	0.280947	0.270485	0.251458	0.257534	0.250126	0.273135	0.299189	0.266166	0.274581	0.281218	{'reg__criterion': 'absolute_error', 'reg__max_depth': 2, 'reg__max_features': 'log2', 'reg__random_state': 42}	rf	iforest	simple	none	none	0.26211
1.97773	1.89246	1.81829	2.05406	1.86281	1.88279	1.88865	1.93346	1.86432	1.90468	1.16716	1.14184	1.1147	1.17039	1.15226	1.13771	1.13745	1.15048	1.13427	1.13745	0.265187	0.248329	0.271174	0.262837	0.246261	0.268653	0.27956	0.262839	0.269881	0.276918	{'reg__criterion': 'poisson', 'reg__max_depth': 2, 'reg__max_features': 'log2', 'reg__random_state': 42}	rf	iforest	simple	none	none	0.258758
1.97629	1.89347	1.81487	2.06106	1.86453	1.88234	1.8907	1.93296	1.86887	1.90194	1.16659	1.14148	1.11339	1.17168	1.15263	1.13747	1.13809	1.15002	1.1354	1.13678	0.265723	0.24793	0.272546	0.260322	0.245565	0.268825	0.278778	0.263027	0.268096	0.277959	{'reg__criterion': 'squared_error', 'reg__max_depth': 2, 'reg__max_features': 'log2', 'reg__random_state': 42}	rf	iforest	simple	none	none	0.258417
1.97629	1.89347	1.81487	2.06106	1.86453	1.88234	1.8907	1.93296	1.86887	1.90194	1.16659	1.14148	1.11339	1.17168	1.15263	1.13747	1.13809	1.15002	1.1354	1.13678	0.265723	0.24793	0.272546	0.260322	0.245565	0.268825	0.278778	0.263027	0.268096	0.277959	{'reg__criterion': 'friedman_mse', 'reg__max_depth': 2, 'reg__max_features': 'log2', 'reg__random_state': 42}	rf	iforest	simple	none	none	0.258417
3.43838	3.50379	3.47274	3.46441	3.26061	3.38212	3.35899	3.30526	3.36063	3.39991	1.51622	1.52357	1.50095	1.54614	1.47402	1.49857	1.49669	1.48991	1.48958	1.50623	-0.135613	-0.0735228	-0.174129	-0.26228	-0.0961686	-0.130261	-0.14595	-0.0985739	-0.0981488	-0.131055	{'reg__hidden_layer_sizes': (100,), 'reg__learning_rate': 'adaptive', 'reg__learning_rate_init': 1e-05, 'reg__max_iter': 1000, 'reg__n_iter_no_change': 5, 'reg__random_state': 42}	mlp	none	simple	standard	none	-0.148343
4.2985	4.6585	4.26551	4.81667	4.45029	4.43193	4.37062	4.41505	4.36573	4.43722	1.71419	1.78287	1.69442	1.84701	1.77833	1.7516	1.73984	1.75027	1.73116	1.74337	-0.46406	-0.523757	-0.332762	-0.646215	-0.449279	-0.444041	-0.437908	-0.470181	-0.423146	-0.461483	{'reg__hidden_layer_sizes': (100,), 'reg__learning_rate': 'adaptive', 'reg__learning_rate_init': 1e-05, 'reg__max_iter': 1000, 'reg__n_iter_no_change': 5, 'reg__random_state': 42}	mlp	lof	simple	standard	none	-0.483215
5.45802	5.78355	5.68516	5.31354	5.73823	5.60661	5.53024	5.54148	5.63733	5.56965	1.89282	1.98573	1.97897	1.90952	1.97186	1.95721	1.93454	1.93539	1.95409	1.94284	-0.802652	-0.772016	-0.922149	-0.936024	-0.929107	-0.873658	-0.886692	-0.841828	-0.842103	-0.852865	{'reg__hidden_layer_sizes': (100,), 'reg__learning_rate': 'adaptive', 'reg__learning_rate_init': 1e-05, 'reg__max_iter': 1000, 'reg__n_iter_no_change': 5, 'reg__random_state': 42}	mlp	none	simple	minmax	none	-0.872389
5.55756	5.97665	5.7803	5.38338	5.80813	5.70861	5.6324	5.64173	5.72707	5.67068	1.90341	2.0195	2.00313	1.92003	1.98472	1.97668	1.95266	1.95042	1.97093	1.96033	-0.835528	-0.831178	-0.954315	-0.961471	-0.952605	-0.907745	-0.921546	-0.875147	-0.871428	-0.886476	{'reg__hidden_layer_sizes': (100,), 'reg__learning_rate': 'adaptive', 'reg__learning_rate_init': 1e-05, 'reg__max_iter': 1000, 'reg__n_iter_no_change': 5, 'reg__random_state': 42}	mlp	none	simple	none	none	-0.90702
5.8188	6.28247	5.55259	6.52892	5.66766	5.97917	5.86916	6.0576	5.85309	6.0337	1.98065	2.08888	1.96757	2.11584	1.98776	2.03441	2.00833	2.03973	2.01086	2.03616	-0.98187	-1.05494	-0.734911	-1.23142	-0.845728	-0.948171	-0.930916	-1.01714	-0.907998	-0.987313	{'reg__hidden_layer_sizes': (100,), 'reg__learning_rate': 'adaptive', 'reg__learning_rate_init': 1e-05, 'reg__max_iter': 1000, 'reg__n_iter_no_change': 5, 'reg__random_state': 42}	mlp	lof	simple	minmax	none	-0.969774
6.00906	6.47735	5.73559	6.69855	5.85589	6.1557	6.04407	6.24713	6.02231	6.2074	2.00829	2.11017	2.00636	2.14177	2.02747	2.06441	2.03983	2.06893	2.03995	2.0632	-1.04667	-1.11869	-0.792089	-1.28939	-0.907026	-1.00569	-0.988461	-1.08025	-0.963159	-1.04453	{'reg__hidden_layer_sizes': (100,), 'reg__learning_rate': 'adaptive', 'reg__learning_rate_init': 1e-05, 'reg__max_iter': 1000, 'reg__n_iter_no_change': 5, 'reg__random_state': 42}	mlp	lof	simple	none	none	-1.03077
15.5769	15.162	13.5262	14.3566	14.565	14.3529	14.4649	14.8784	14.7158	14.1145	3.65861	3.58848	3.38141	3.46086	3.50136	3.47866	3.49733	3.54635	3.52988	3.45416	-4.78747	-5.02224	-4.42171	-4.15233	-4.89336	-4.57523	-4.51775	-4.6726	-4.7631	-4.35835	{'reg__hidden_layer_sizes': (100,), 'reg__learning_rate': 'adaptive', 'reg__learning_rate_init': 1e-05, 'reg__max_iter': 1000, 'reg__n_iter_no_change': 5, 'reg__random_state': 42}	mlp	iforest	simple	standard	none	-4.65542
18.0813	17.5512	16.3745	17.3056	17.0264	17.1296	17.3007	17.5638	17.358	16.9021	3.84975	3.82396	3.65848	3.72895	3.69788	3.73673	3.74957	3.78501	3.77136	3.70964	-5.71797	-5.97119	-5.5634	-5.21065	-5.88932	-5.65381	-5.59947	-5.69646	-5.79788	-5.4166	{'reg__hidden_layer_sizes': (100,), 'reg__learning_rate': 'adaptive', 'reg__learning_rate_init': 1e-05, 'reg__max_iter': 1000, 'reg__n_iter_no_change': 5, 'reg__random_state': 42}	mlp	iforest	simple	none	none	-5.6705
19.9026	19.4119	17.8731	18.8633	18.759	18.8075	18.9439	19.2977	19.0737	18.6119	4.13053	4.09685	3.91435	3.98095	3.9841	4.00473	4.01538	4.05598	4.04262	3.98155	-6.39468	-6.71025	-6.16408	-5.76968	-6.59037	-6.30556	-6.2263	-6.35754	-6.46979	-6.06572	{'reg__hidden_layer_sizes': (100,), 'reg__learning_rate': 'adaptive', 'reg__learning_rate_init': 1e-05, 'reg__max_iter': 1000, 'reg__n_iter_no_change': 5, 'reg__random_state': 42}	mlp	iforest	simple	minmax	none	-6.32581
